# Supplementary material for: Genome-wide characterization of phospholipase D family genes in allotetraploid peanut and its diploid progenitors revealed their crucial roles in growth and abiotic stress responses
Source: Front Plant Sci. 2023 Jan 20;14:1102200. doi: 10.3389/fpls.2023.1102200 (PMC9895952; doi:10.3389/fpls.2023.1102200)
Supplement: Supplementary file 2 [file Table_1.xlsx]

## Sheet: Table S1
Table S1 Specific primers used for quantitative real-time PCR
Gene name	Primer sequences
AhPLDα1A	AhPLDα1A-F: CTCATTGATTTCATAAGCCATT
	AhPLDα1A-R: ACAAGACTACAACAAAACCTCC
AhPLDα2A	AhPLDα2A-F: GAGGAGGCAAGGTGGAAAGG
	AhPLDα2A-R: GGAAACATCACAGGGGAGGG
AhPLDα3A	AhPLDα3A-F: GAGTATTTATTGACATTCCACCT
	AhPLDα3A-R:: ACGCCTTCACTAATCACCAT
AhPLDα4A	AhPLDα4A-F: CCGCCCAGAAAGTGAGGAGT
	AhPLDα4A-R: ACATTCAAAGCCAGGCAACG
AhPLDα5A	AhPLDα5A-F: AGTGGATTGGCTTGTATGTTA
	AhPLDα5A-R: GAAAAGTAGATTTGAAAGTGGAA
AhPLDα6B	AhPLDα6B-F: CGATACTCCAACCCATTCAC
	AhPLDα6B-R: GTTCCCTTGGACCACCTTTT
AhPLDα7A	AhPLDα7A-F: AGAAGATTGTGGTGGTGGAC
	AhPLDα7A-R: CAAAACTGGCTTGATGAAAA
AhPLDα7B	AhPLDα7B-F: GTTTGTCCTCCTCCTATTCC
	AhPLDα7B-R: ACATTTTCTCATCAACTTCCA
AhPLDα8A1	AhPLDα8A1-F: TGGCTTTCTTCTGTTCGTGG
	AhPLDα8A1-R: TGGGCCTTTTACTCGCATCA
AhPLDα9A	AhPLDα9A-F: ATCAGCCAACATCAACCAGA
	AhPLDα9A-R: CAAGATGCTCCAACCACAAG
AhPLDβ1A	AhPLDβ1A-F: CTTTGGTTGAGACTGGACTTG
	AhPLDβ1A-R: TTATCCCACTAGGTAAATGACA
AhPLDβ2A	AhPLDβ2A-F: AATAGGCACCTCACCGACAG
	AhPLDβ2A-R: AAATGGAAGATACCAAACAGC
AhPLDγA	AhPLDγA-F: GTAACCGAAATGAAGAGCCA
	AhPLDγA-R: CCACCAAGATCAGGGAATGT
AhPLDδ1A	AhPLDδ1A-F: GTAAAATCAGAGCAAACGAGA
	AhPLDδ1A-R: CAATACCCTCTAAAGTTCACCA
AhPLDδ2A	AhPLDδ2A-F: CCCTTCCCTCTGCTCTAACA
	AhPLDδ2A-R: ACAATGAGGCAGCGAAAACT
AhPLDδ3A	AhPLDδ3A-F: ATCAGAGGAAGGGAAGGAGC
	AhPLDδ3A-R: CCAAGAACTTTACCACCAAC
AhPLDδ4A	AhPLDδ4A-F: ACAAGGCTCAGTCTCAGGTG
	AhPLDδ4A-R: GCAGTATGAATGCTTTGGTCT
AhPLDε1A	AhPLDε1A-F: ACAATGGCAATGATGTATGG
	AhPLDε1A-R: GAGAATGTGGTGGAAGAAACT
AhPLDε2A	AhPLDε2A-F: TTCTTGTTCCTACTACCACCAT
	AhPLDε2A-R: CCAATTCCAATCCTTGTCTAT
AhPLDζ1A	AhPLDζ1A-F: ATGATGAGGTCTTCGGTTGC
	AhPLDζ1A-R: CCTTTTCTTTCCGCTGAGTC
AhPLDζ2A	AhPLDζ2A-F: TTGGCAAGAGCAAAGGTAAT
	AhPLDζ2A-R: CACAAGAAAAGACATCCTGGTA
AhPLDζ3A	AhPLDζ3A-F: ATGGTCTGAGCACTTGGGTC
	AhPLDζ3A-R: AGCATGTTTGGTCTGGGGTA
AhPLDφA	AhPLDφA-F: TTGAATCTAAGCATAAGAACTCG
	AhPLDφA-R: CAGCCTGATACTTGCCGAAC
AhACT11	AhACT11-F: TTGGAATGGGTCAGAAGGATGC
	AhACT11-R: AGTGGTGCCTCAGTAAGAAGC

## Sheet: Table S2
Table S2 The amino acid, genome and coding sequences of AdPLDs, AiPLDs and AhPLDs.
Gene name	Category	Sequence
AdPLDα1	Amino acid sequence	MAQILLHGTLHVTIYEVDKLKTSGGNVFTKLVQNIEETVGFGKGVTKLYATIDLEKARVGRTRIIEKDHSNPRWYESFHIYCAHMASNIIFTVKDDNPIGATLXVTKDKNWARGVRSAKFPGVPYTFFSQRRGCKVSLYQDAHVPDNFVPKIPLAGGQTYQPHRCWEDVFDAIDKARHLIYITGWSVYTEITLVRDSRRPKPGGLTIGELLKKKANEGVRVLMLVWDDRTSVPLLKKDGLMATHDEETEKYFQGTEVHCILCPRNPDDGGSIIQDLQISTMFTHHQKIVVVDSDMPSGDSGKRRIVSFVGGIDLCDGRYDTQFHSLFRTLDTAHHDDFHQPNFAGASIMKGGPREPWHDIHSRLEGPIAWDVLFNFEQRWRKQGGKDLLIPLRELEDVI…
	Genomic sequence	AGCCCATTACCCTCTCATTGCCCACATCAATGCAAGCTGCTATTATAATCAAATTATTAATTTACATTTAATATTTATATAGTGACTGCTTTTCTTCTTTTCTCCAACATCTCTCTCTTCACTTTCTCTCCTCTCTTCTGCACTGATACCGGTTAGTCTCTTTTCCCTCCTATTCTTCTTCTTCGTGCTTAGATTCGGTGTTTAATCTACGATCTACTCTTACTCTTTAATTTCAACTCAATCTACTCTGCTAATTAAGCACACCTGCTTTCAACTGATTTTCGATCTTCACTGTGACTGTGATCTGATCTAATCTGATCTGATCTGATCTGTGATTGTAGGTTGAGTGTGATGGCGCAAATTCTCCTGCACGGGACTCTCCATGTCACCATCTATGAG…
	Promoter sequence	CTAATTTATATATGTAATCTAGAGGCTTTGAATACCAAAAATTAAAAAGCATATTGGGCAGTGCCTGTGTGGCTGCTCCGCCCCAACAGCCCATAGAAAATTTTGTTAGGCGTCTTCTTTATTACTCTCATAATTCTCGTGTCATAAATTATAAAAAATTGTTAAATGTTCACTAAATTAAATATTAATATAAAATAATATTAAAAATAAATTAAATTATATATATTTCTATTAACTTTACTAGTGTACTTATATACTTAAAAACTTTTTAATAGTTTAACAACAAAATACCAGAATAAATAAATGAATGATGAATGGAGAATCTTAGTTTAGAAAAATGCATGTTATATGTAAATAATTATAATAATCAACACGTCTAATTCAGTCTAGTAAAACAGA…
	Coding sequence	ATGGCGCAAATTCTCCTGCACGGGACTCTCCATGTCACCATCTATGAGGTCGATAAGCTCAAGACAAGTG GTGGCAATGTTTTCACCAAGCTGGTGCAAAACATCGAGGAGACAGTTGGTTTTGGAAAAGGAGTTACCAA ACTGTATGCAACCATTGATCTGGAAAAAGCACGAGTTGGAAGGACCAGGATTATAGAAAAAGACCATAGT AATCCCAGATGGTACGAATCTTTTCACATTTACTGTGCCCACATGGCATCAAACATCATATTCACTGTGA AAGATGACAATCCCATTGGAGCAACTTTGNATGTCACAAAAGACAAGAACTGGGCACGTGGTGTTAGGAG TGCTAAATTCCCTGGTGTTCCTTACACTTTCTTCTCGCAAAGAA…
AdPLDα2	Amino acid sequence	MAMIMLHGTLHATIYEVDTISGASGGNLFTMIRQNIEETVGIGKGAPKIYATVDLEKARVGRTRKILNDXIIRAYVPVEE VLQGEEIDKWVEILDVHKKPVQGDSKIHVRLQYFDIKKDRCWGRGIRSPKFPGVPYTFFAQRQGCRVSLYQDAHVPENFI PKIPLAGGKTYEPHRCWEDIFDAITNAKHLIYITGWSVYTEISLVRDSRRPKAGGDSTLGELLKKKASEGVKVLMLVWDD RTSVGLLKKDGLMASHDEETAQFFSNTQVNCCLCPRNPDDGGSIVQSFQISTMFTHHQKIVVVDSEMPGKGTHMRRVVSF VGGIDLCDGRYDTAFHSLFRTLDTAHHDDFHQPNFPGADISKGGPREPWHDIHCRLEGPVAWDVLFNFEQRWRRQ…
	Genomic sequence	CTCTTACACCAAAAACTCTCTCTCTCTCTCTCTCCCTCTTCACACACACTCTCTCCATTACCATAGTTCC TTGCTCCTTTCTCGGATCTCTCACACACCCTTTTATCCTTTTCTCCTTCTCTTTTGCATTCTCCGTTCAA GTTCTTATCTTTTCTCTGTTTTCAAAAGCTGTTTGTGGATTCCTTTTATTCTCCATTATTGTGATGTTGA TTCAATTTTGAACCTTTTAATTCCATCTACACTCTTTGTTACCTCAAAGTTTGTATCTTTTCGTGTTGAA CACTCGAATCCCGCGTGATTTGTTGGTACATTTGAAGTGTTTTTTCATCTGGTTTTTTTGTGGTTGGTTT AAAATGGAAATGGTGTGATTTTGTTTTTTTGTTTTTGTTTTTTA…
	Promoter sequence	ACTTCATATTTGTATTTAAAAAAAAAATTAAAACCACAAATCTGACCCTCAAATTTGTGGTTATCAAAAAAAAAAAAAAAAAAAATTAAAACACCACAAATCTAACCCTCATGTTTGTGGTATCCATATAAATAAAAAACACACAAAGTTTCCACCTTATTTAAAAACACCACCTTCTACTCCCATATTAAAAATACAAAGCGTGTTACTTGCAAATTAAAATAGTCTATTATAATATAAGAAATGATATTTGCACCACCTTATTGTACATCTTCTTTTTTGTATATAAAAATAAATATTTTATTTTCTCTCATTTTTTGTCAATTATTTTTAATGCTAAAAATACAACACATATAAAAGAGATGTGAGAACATGAGTTTGTGAGTGAACTTAGTTTCA…
	Coding sequence	ATGGCAATGATTATGCTTCATGGGACTCTCCATGCTACAATTTACGAAGTCGATACGATCAGTGGTGCCT CGGGTGGAAATCTTTTTACCATGATCAGGCAAAATATTGAGGAGACTGTTGGTATTGGAAAGGGAGCTCC AAAAATCTATGCAACCGTTGATTTAGAGAAAGCAAGAGTGGGAAGGACTAGGAAAATACTGAATGATNNC ATAATCAGAGCATATGTGCCTGTGGAGGAGGTCTTGCAGGGTGAGGAGATTGATAAATGGGTTGAAATAT TGGATGTGCACAAAAAACCAGTACAAGGTGATTCAAAGATCCATGTGAGGCTGCAATACTTTGATATCAA GAAAGATCGATGCTGGGGTCGAGGCATTAGGAGTCCTAAGTTTC…
AdPLDα3	Amino acid sequence	MVHLLHGKLDVSIYEIDNLQNPKGISANLGKKCLTQLRNIFLCQCQPEVLPLGLYATVDLDKARVGRTRMIDDQPTNPHW NEKFHIYCAHLISHIIFTVKQDNPIGATLIGRAYLPVEQLINGNIVDTWAEILDEQHHPIQGGSKIHVRIQYFDVKNDSN WCQGLKSPQFQGVPHTFFNQKSGCKVTLYQDAHVQDNFSRPMAPSERKFYEPARCWKDIYNAIIDAKHFIYITGWSVYTE ISLVRDQNQRNSSIKLGELLKKKANEGVKVLMLVWDDRTSVPDFKKDGLMATHDQETEQYFKDTDVHCILCPRNPDDGRS IVQGFEISTMFTHHQKSVILDGQVEGEWKKRSVVSFIGGIDLCDGRYDTQEHPLFSTLNNVHHDDFHQPNFPGAS…
	Genomic sequence	ATCTGATTCTTTCTCTATACATATAAATATAAATGTACCTATCTAAATTAAACCATGTAGCTTCGTCAAC ATTTCCCCAACATTAGCCTTATCTTCATTGTGTAAGTACTCTAAGTACAAAAATTTTCCTTTTCCATTAT CACCACCCATCGTTGATTCTAATTAATTATCTTATCGATAATATTAGGTAAACAGAAAAAAATCGATTCA ATAAATAACTCAAATTTATTTTATTTAATATTTATTTATTGCAAGATGCATTAAATAAAATAAAAAATAA TAAATTTTGGCAATTTTTGGATAAAAATTTTTGTTTTCTAAAAGTTTTCACTATCTTATTCATATAGCCA ACTCTTACCTAGTAGAGAAATTCATAGGAATAGTTGTTAATATT…
	Promoter sequence	CACCTAGGAGCTAGCAACATTGCTTGCTGGGGACATTATAATGTGTCACATTTTATGTGTATATATAATTTGGCAATGTGTTAATTATAATAGATTTAATTATCAATAGTGTTAGAGAGTCCGTATATTTTTTATTTTTAGTCATCTAATTAGTCATTATTTATATTTTTGTACATCAATCTAAAAAAACTCCAATATATTTGAATGTATGTGATTATATATTTTTTTTGTTAATTAAATGCTGGCTAAATTTTCATCAAAATGTTCGTTGCTTAGACTTTTTTTTAATTATTTTGGTGACTAATTATTCAATTAAAAAATATATAAATTGATAATTTTAAATATATAGTGTCTAATTTTGTAATTAATTTTTAGTGCATATGTAATATTTTTGTTTTT…
	Coding sequence	ATGGTGCATTTGCTGCATGGGAAGCTAGATGTGAGTATATATGAGATTGACAACCTGCAAAATCCTAAGG GCATAAGTGCAAACCTGGGGAAGAAATGTCTTACCCAACTCAGGAACATTTTTCTGTGCCAATGTCAACC AGAGGTTCTTCCATTGGGTCTATATGCAACAGTTGATTTAGATAAGGCAAGGGTTGGGAGAACAAGAATG ATAGATGATCAACCAACAAATCCACATTGGAATGAGAAGTTTCACATATATTGTGCACACTTGATCTCAC ACATTATATTCACTGTCAAACAAGATAACCCTATTGGGGCAACCCTAATTGGAAGAGCTTATCTCCCAGT TGAACAACTCATTAATGGCAACATTGTTGATACTTGGGCTGAAA…
AdPLDα4	Amino acid sequence	MQHLLHGTLRVTIYEADKLQTGCNLDFCAKGTTHKGKRFLAQVKGCLLCRPEIVGRRLYATVDLDKARVGRTRMIGNQPS HPKWNETFQIYCAHTISQIVFTVKDGNPIGATXXXXXXXXXRELLQGHIVSRWLEILDDQDRFPLHGARIRVSVQFFAVT DHDYSTGITPSFNGVPRTFFNMRKGCKVTLYQDAHVLPGALPWIPLTVGRYYDEPPRCWEDIYNAIRNAKHLIYITGWSV YTEITLVRDKTTGPSVVTLGEILKERAEEGVRVLMLVWDDRSSVPQFKKDGLMGTHDQETEQYFRNTKVKCVLCPRNPDD GRSIVQGIQTSTMFTHHQKSVVVDGNVEGNNTKRGIISFIGGIDLCDGRYDTQEHPLFSSLNTVHRDDFHQPNFP…
	Genomic sequence	TTTTACTCAATAAACATTTCCCCACTTTTTCCCCTTCTTTTCTTCACTTTAATTAATTGCCCTCTATGAT TATGATATAGATCATATTATTATAGATAAATTAGAAGGGGGAAAAGCATAGTGTAAAAATAAAAATGCAG CATCTGCTACATGGAACGCTTAGGGTAACAATATATGAAGCTGATAAGTTGCAAACGGGATGTAATTTGG ATTTCTGTGCCAAGGTATCTTCAATTAAACTCTCCAATATATTTAAATAAAAGTTTTGTTTATTAAGGGT ACTTATTAACAGCGACGGATACAAAAGGAGTGAGAAGGGGTTTCAGTCTCTCAAAATTTTAAAAAATTAT ATCTATATATAAAATATATATTGTGATTTAGTGTACATATATAT…
	Promoter sequence	ATTTGTTCCAGCATTTCATCACTGAGTTGTTGGTTTTGCTGAGACCCCTTCCTGCCAAAAAGCTTATTCAACTCTTCCCTAATTGTTAAGCACCTGTTATTGTCCTTTTCTCCTTCGTTTACTTGCAAATTTCCTATTTCTATCTCAATTACCATCAGCCGAGCTAGCTCGAGCTCATTCTTTGTCGTTCCCATACCAAAAGGTTAACCTCCTTATTTTCCTCGGCTTGTACGTGGTCCTGATCCCCGTCATCATATTGCCTTGCATCCCAATTATCTTCTTCTGCCACACGAACTTTATCCTTCCCTTTTGTCATCCTATTTATAAAGACAGCTGGCCTCTCACCAAATTCTGAATGTTTGTTTTCAGAAATAGCACGCCTGAATGATAGACTTTCTG…
	Coding sequence	ATGCAGCATCTGCTACATGGAACGCTTAGGGTAACAATATATGAAGCTGATAAGTTGCAAACGGGATGTA ATTTGGATTTCTGTGCCAAGGGCACAACACACAAGGGGAAGAGATTCCTAGCCCAAGTCAAAGGATGTCT GCTGTGCAGGCCTGAGATTGTTGGAAGGAGACTATACGCAACAGTTGATCTAGACAAAGCAAGAGTTGGA AGAACAAGAATGATTGGAAACCAACCTTCACACCCAAAATGGAATGAAACATTTCAAATTTACTGCGCTC ACACCATCTCTCAAATTGTCTTCACCGTCAAAGATGGCAATCCAATCGGCGCAACNNNNNNNNNNNNNNN NNNNNNNNNNNNCCGAGAACTCCTTCAAGGCCACATTGTTAGCA…
AdPLDα5	Amino acid sequence	MAKVRAGTLLHGVLHVTIFEADNLYVNDCCNCFPKLSEETFSSGKVGGCRIYTTINLGSTIVGRTRSVNQNEHFNFQWHQ SLRIYTAHIASEVVFHIKEDDTIIGAKVIGRAYFPVEELVNGENKDRWLQILNKKHKPLKARPRIHVKLQFFNVTKDINW SQGIKSLDFAGLTHSYFPQRSGCRVTLYQDTHIPTTFFPEILLTKGRYYELHQCWEDIFDAISKAKQLIYIAGWSLCTKI TLVRESTCKKQESSDLNLTLGELLKKKASEGVKVLMLIWDDRTSIKWLRNDGVMTTHDEDTESYFDGTGVHCVLCPRNPD KGESLIQGTEVATMFTHHQKIIIVDSDVPNEKSDSRRRILSFIGGIDLCDGRYDTPFHSIFGSLGTVHHNDFRQP…
	Genomic sequence	TTTATAAAAAAAGATGCTGCATGTTATAGCCTTATAGGCTTATATAGCCCGGGAACATTATTTCTTATTC ATTTCTAGTCTTTTGTTACGCTGTTACACTTTTATTTCAATAACTTCTTCTGGGTTCTGGAGGCTAGGTT TTTGAGCACTTGCAATGGCAAAAGTAAGAGCAGGAACACTACTGCATGGTGTTCTTCACGTTACAATTTT TGAAGCTGACAATCTCTACGTGAATGACTGCTGTAATTGTTTCCCCAAGGTACATGCTTCAAATTCCCTG AAAATCAAAGCACCATGAAACCTATATTAAGCATCTTGATTTATATACGTTGTTCTGCTCTGCTTTTGTT TGGTAATATATTTGCTTCTGGGTTGCGTTTATTGTATGGATAGA…
	Promoter sequence	TAAAATACCAATAATGCTTTTTCATGTGATGCTTTTAATCTAAAATCTAAAAAAAATTGATTTAAAATATTATAATGTTATTATATTAGCACAACACTTTATTTTTGTATGATAAATATAAGTACATTTTTATATAAAGTATTTAAAGTATATAAAAATGTACTCCTATTATAAAAAAAAATATTTAAAAAGTCATTAAATTTTTATATGTTATTAAAATTTAATAAATACAAGTACATTTTTATATGTTATTTTTAATTCAATGTACTGATAGGAGTTAAAATTAATTTACTATAATCTTGTTTTATACTTCTTTTAGTATATTTTTTTATATTATATAGTATTTTTTCTAGTATCTTATTGTACAATGTGTAATTCGAATTACCATTTGATTCGAAA…
	Coding sequence	ATGGCAAAAGTAAGAGCAGGAACACTACTGCATGGTGTTCTTCACGTTACAATTTTTGAAGCTGACAATC TCTACGTGAATGACTGCTGTAATTGTTTCCCCAAGCTATCAGAAGAAACCTTCTCAAGTGGAAAAGTTGG TGGTTGTAGAATATACACAACCATTAATTTAGGCAGTACTATAGTGGGCAGGACTAGAAGTGTAAACCAA AATGAACACTTTAATTTTCAGTGGCATCAATCTTTAAGAATTTACACTGCTCATATTGCAAGTGAAGTTG TTTTTCATATCAAAGAAGACGACACAATAATTGGTGCAAAAGTGATTGGAAGAGCATATTTTCCTGTGGA AGAGTTGGTAAATGGAGAAAATAAGGATAGATGGCTCCAAATCT…
AdPLDα6	Amino acid sequence	MDVELQFSAEVGESSAFGEVPRTSFPLRNGCAVTLYQDAHIPDECVERMENQVPQRCCWEDIFDAIKKAEKFVYIAGWSL DTDTKLLRDPSRRTLQERETTLGQLLERKAEDGRVRVVLLLWKDITDTRYGSGGKMKACGRKAYKYFHKKTRVHCVLCSR PPFYSTYSHHQKIVVVDSELPLENSDNNRKRTIVSFIGGLDLSYGRYDTPSHSLFRTLRNEHKEDFHQPCFPGSSIEKGG PREPWHDVHCKLEGPIAKDVYDTFVQRCKKIGKEGILVPEQEFENVIDHLYQVKPLQGHGMWNVQLFRSIDDKATCGLPN TPEGVAGAGLVRRNGRIIDRSIQDAYIDAIRRAERFIYIENQYFVGSGFDWKDDDGNKIDHVNCLNLIPKEISLK…
	Genomic sequence	CTCCTATCAAGGAAAACAATCAGCACTAATCCGGTTTCATTACTCTCTCTCTCTCTCTCTTAATAATCTC TATCAAGTTCGGATGGACGTGGAGCTGCAGTTTTCTGCTGAAGTCGGCGAAAGTAGTGCATTTGGTGAAG TTCCTCGCACGTCGTTCCCACTGAGGAACGGGTGCGCGGTAACTTTGTATCAAGATGCTCATATTCCTGA TGAGTGTGTGGAGAGAATGGAGAATCAGGTGCCGCAGAGATGCTGCTGGGAGGATATATTTGATGCAATC AAGAAAGCAGAGAAGTTTGTATACATTGCTGGCTGGTCTCTTGACACTGATACAAAACTGTTAAGGGATC CATCAAGGAGGACATTGCAAGAAAGAGAAACTACACTTGGTCAG…
	Promoter sequence	ACCAGCTTCAAATGCTCAAACCGCATCTCAACTCTTGGTATTTCGTCTTCGACAAAGCAACTATGATCCGGTAACTGCGAATCAGTTCAAAACATACATCGAACATGAGGATTAATGGTCGATTCAAATATGCAGTTCACGAAGAAACAGCAATATACTAGAGACCAAACCTCATCAACAAGATCCGTGTCATCACTTCCCGTACATTCTATGACCTACAATCAAACATACACAAACTAATTAGATACCGTACTATTAAACAAGTTTCAACTAAAAATATTTTATTAATACTTTTTCTAAAAAGATCATTAAAAATTTATTACTATATATAACTTACAAGAAATAATAACAATGAAAAGTGTACTCATATTAAGTATTTGAATAGAGCATGCATGGATC…
	Coding sequence	ATGGACGTGGAGCTGCAGTTTTCTGCTGAAGTCGGCGAAAGTAGTGCATTTGGTGAAGTTCCTCGCACGT CGTTCCCACTGAGGAACGGGTGCGCGGTAACTTTGTATCAAGATGCTCATATTCCTGATGAGTGTGTGGA GAGAATGGAGAATCAGGTGCCGCAGAGATGCTGCTGGGAGGATATATTTGATGCAATCAAGAAAGCAGAG AAGTTTGTATACATTGCTGGCTGGTCTCTTGACACTGATACAAAACTGTTAAGGGATCCATCAAGGAGGA CATTGCAAGAAAGAGAAACTACACTTGGTCAGCTGCTCGAGAGAAAAGCAGAGGATGGCCGTGTCAGGGT AGTACTGCTTCTTTGGAAGGATATAACAGATACTCGGTATGGTA…
AdPLDα7	Amino acid sequence	MAVTPVLLHGTLEVTIVHEVRHNNPNKTPSIWVQLMIYVVGWLLELLDWLVERNNTKLDAKIYLDGFEVGSRHIQAPMDR SWREHFYFHCAQMASNIKFAINDVTREVSVQDILQNDGQTCEWVLQLQGIVGPAGSRTRVVLKFLDARKHSEGIGSDFHG VRGTHYPQKNGCKVTLYQDAHIPADYVDKMSKDGLVNYEPKRCWEDIFDAIKKAEKFVYIAGWSLYTEITLLRDPTRKTM EERQTTLGELLKRKAENGQVKVVLLISDDPTAVAGYGGVMGIRSKEAKAYFRDTNVQCVWCSRHNSRVLYSHHQKIVVVD DSDIGGGIVSFIGGIDLCRGRYDTPDHSLFRTLQKNDAHNKDFHQASFVGSKIEKGGPREPWHDVHCRLEGPAAC…
	Genomic sequence	TTTACAAGTCAAAATTCTCTTGCTATCTTTTCATGGTGGCGATCTAAATCTTAATTAATGCATGTATGTC CTCTATGAATTTGAGTTGATGAATCAGGTGAGTGATGGCGGTGACACCAGTTCTACTTCACGGGACTTTG GAGGTAACTATTGTTCATGAGGTCCGCCACAATAATCCCAACAAAACTCCCTCTATCTGGGTACGTAGCT TCTTTGTTCTATCTCCAATGCTCTTATGACTTCATTCTCTCTTTCATTGAATTGATATATTATTGTCTTT TAAATTTCCAAAATGGAATCAGAGATTATCTTTTACATGAAAAAGATTTTTAAAATTCAATTGTATCCTA TAAAATTTTGAGATTGAAAAAATTCCACTACGTTAGTTTTATAT…
	Promoter sequence	TAAATGGAGATGAGATGGGAATTAAGGTACCTGTCCCACGAAATTCTGCAAAATTTCTACGAATATGAATTTATATGTATATTATTATGTTAAATATGAATTTGATTTGATATATTGGGTTGAATTGTATATGATTTTATTATAATTATAATAATTTTTTAAAATATTTTAAAATTTAATATTTATAAATATTTGCAGATATCCGTGTTTTTTACAGTAAAAATAGAAATTCGTAATAAAAATAAAACAAAAACAAAAAATATTTTATTAAATAGAAACGGAATAGAAAAAAAATTGTCATCCCTAACTCCATTTGAAGACCATTATCACAAGACATAGTTTTTCTTAAAGTCCATTTTAGTCTCTACTTTTATTTTTTCCCTGAATAAAACATGTGAG…
	Coding sequence	ATGGCGGTGACACCAGTTCTACTTCACGGGACTTTGGAGGTAACTATTGTTCATGAGGTCCGCCACAATA ATCCCAACAAAACTCCCTCTATCTGGGTTCAGTTGATGATATACGTGGTGGGATGGCTGTTGGAGCTATT GGACTGGCTAGTTGAACGCAATAATACTAAACTGGATGCAAAAATTTATCTGGATGGATTCGAAGTGGGA AGCAGGCATATACAAGCCCCCATGGATCGTAGCTGGAGAGAGCATTTTTACTTTCATTGTGCTCAGATGG CGTCAAATATCAAATTCGCTATCAACGATGTTACAAGAGAGGTTTCCGTTCAGGATATCTTGCAAAATGA TGGTCAAACATGTGAATGGGTCCTGCAATTGCAAGGGATTGTTG…
AdPLDα8	Amino acid sequence	MAPFLLHGDINATIYETQKFDTFSSVPLYASIYLDEVKIESRPLKEPNNPKLEECFYIRCAHIASNIVVKLERDKWLSYL RGRGVIGEAYVEVDEKMLNGVEVDKWVEIVDASKRPISGGPKIHIKLQFFDAKRHQNWSQGIKSPDFPGVPRTFFSQHKG CKVTLYQDVHVLDDFSPRVVLDGGKTYEPQRCWEDIFDAINEAKHLIYITGWSLYTQISLIRDPKRPKHGGDITLGELLK KKAKEDGVKVVLLLWQDGIISVPGIGNYVRTQGTHDKETQSYFKDTNVHCILCPRDSVFYTHHQKIVVVDTKLPNGKDSD HQRRIVSFIGGIDLCNGRYDTQFHSLFQTLAVEHSKDFYQPSISGSTIEKGGPREPWHDIHCKLEGPIAWDIYST…
	Genomic sequence	ATGCTTCTTCTCAACTCTCCCAAGTCAGAACTACTACTCTCACACAATCTTTTATTTTCTTTTCAAGTTT AGTTTAATTTTCATGACCATCTAATTATTCTAAACCTTAACATCCTTTGTTTTGAACTTTAATTGCATTT TTATTTCCAGGTATAAGTGATGGCACCATTTCTGCTACATGGAGATATCAATGCAACCATTTATGAGACT CAAAAGTTCGACACCTTTTCATCGGTTAGTCCTGTTTCTGTCACTATTTCTCTACAAGTGTCATTAGAAT TTATTATTTTTGCATCATATATTTATTTTATTTAAGTAAAAAAAATTCAAAAATTAAAAGGAACATATTG TTTATGAAATCTCATTAAAGTGTCTACTAACTCAAACGTGTATT…
	Promoter sequence	TCTCAACTTCAACATAGCCAGTGCGTTTGTATAGTGGTGACGTGGTGTAGTTAATGAATAAATTAAAAAGATCAGAAAAGAAAATCTAGCCCAAAATTATCTCTAAAGAAGTTCTTACATATATAAAATTATCTCTAGTCCAAAATAGGTTTTCTTTTTTTCAAAACAAAAACGGAAGATCTTAATGTTTCAAATTGCTTCTTTGGAAATTTCTCACATTATTTATAACAAATTTATTCACAAATGATATCTAACTAACTAATAATAATGTAGAAATACTTCGTAAAATAGAAAAGCATTTAATAGGTATTCAATGCCTTTTTTTTGTATTTTAATGTTGGAAACTTTTATATTATATATAAGCATGAAAGTATGTAGAATTGAATGCTCTACCCTGGC…
	Coding sequence	ATGGCACCATTTCTGCTACATGGAGATATCAATGCAACCATTTATGAGACTCAAAAGTTCGACACCTTTT CATCGGTACCCCTTTATGCAAGCATTTATCTGGATGAAGTAAAGATTGAAAGCAGGCCTTTAAAAGAGCC TAACAACCCTAAATTGGAAGAGTGTTTTTACATTCGTTGTGCCCATATAGCATCAAATATCGTAGTCAAA TTGGAACGTGACAAATGGCTTTCTTATCTTCGTGGACGAGGTGTTATTGGAGAAGCATATGTGGAAGTTG ATGAGAAAATGTTAAATGGAGTTGAAGTAGACAAATGGGTTGAAATAGTTGATGCGAGTAAAAGGCCCAT ATCTGGGGGTCCAAAGATCCATATCAAACTACAATTTTTTGATG…
AdPLDα9	Amino acid sequence	MVFVLHCDDNYANTGQLPIDVFAQAWVLAEDILKKGHIDRRVELVDENEKPLNASIHLWLQFSEARKWLGFPTSCFPQRIG CEVTLFQDAHTPDDFVQRKADAGLGKYESHGCWKDMFDKINEAKHFIYITAWSLDTKITLIRDPTMKPGSVPTLGELLEKKA KAGVRVVLLLWNDITAVRLFKNQGLMGTCDKETERYFKGTAVECVLRTHEKWMCSHHEKVVIVDSPLTNIAKRILVCYIGGLDL CKGRFDTPSHPLFSTLGPDGEHSRDFHQPNFKGTAITTGGPREPWHDVHCRLEGPVAWDVYDNFVESIKKEGKEDLLVPDKQ VKDVISDDQQIIEPNRETWNVQLFRSTTVVFSEAAGKKKGFWNALVALARGKNKKTDRSIHDACIY…
	Genomic sequence	ATTTAATTGGCTTCCTTTTTCATTAAATATATACATTGCGCTACTGTGCTTCAGATTGCTCAAAAACACA CGGGGAAACATGTAACTGGATGCCATGTAGCTATTTTTGTGGGGAAAACCAAATTTGTATGCAAAAAGAT AGAACAACCCAACAATTCTAGTTGGGAAGAGCGCTTGGATTTTGAATGTTGCCTTAAAGCATCAAAAATG GTATTCGTCCTGCACTGTGACGACAACTATGCAAATACTGGTCAGCTACCAATTGATGTCTTCGCACAAG CATGGGTACTTGCTGAGGATATCTTGAAAAAGGGTCATATAGACAGAAGGGTCGAACTAGTGGATGAGAA CGAGAAGCCATTGAATGCATCAATCCACCTGTGGCTGCAGTTTT…
	Promoter sequence	GAGAATCTAGACATGGGTAATGACAACGAAGACCTGGCCCTACACCAGGAAGATAACAATCAACACAGAG AGGGTACCTCCGGAGTGAAGAACCCGAAGGTAAATTCCTCTGACGGGCGCGAATCAGAAAAAGGCGGACC ATCCCACGTAGCTGAATTAATGGGATTAGTCCACAGTCGCCTGGAACAATTGGAGCAGGAGCGGGAGAAA CAAAGGGAAACTGAAAGGTACCTTAAAGAGGAGATGGAACGGCGAAAAGAGTTAGAAAGAAAACTCTCAC AGTTAGAATCCTCCCTCAAGAGTCACAACTCCCGCGAAGAACAAGAAGACCAACTTTTGGGCGGAGAAGA TCCTTTCAGCGAGGACATAATGAGGGCAAAAGTTCCAAGGAACT…
	Coding sequence	ATGGTATTCGTCCTGCACTGTGACGACAACTATGCAAATACTGGTCAGCTACCAATTGATGTCTTCGCACAA GCATGGGTACTTGCTGAGGATATCTTGAAAAAGGGTCATATAGACAGAAGGGTCGAACTAGTGGATGAGA ACGAGAAGCCATTGAATGCATCAATCCACCTGTGGCTGCAGTTTTCTGAAGCTAGAAAGTGGCTAGGGTTT CCCACCAGCTGCTTTCCACAGAGAATTGGATGTGAGGTTACTCTTTTCCAAGATGCTCATACCCCGGATGAC TTTGTCCAGAGAAAAGCCGATGCCGGACTTGGGAAATACGAGTCCCACGGATGCTGGAAGGATATGTTTGAT AAAATCAATGAAGCAAAACACTTCATATACATTACAG…
AdPLDβ1	Amino acid sequence	MENNNGSPSQNRNSRSRSPSDHARAQSPIPHGGSDPHAPSTHHHPAYSFSYPPGPYSYNYYPPPPLSPSSHPSLPHSPCS HRYAYTSLPVSPSPGSSSPGPPINRPPPQLVAFNRPLPRLDYPLSLGVPTTKRRPPPRLDYPLSPGQKSAYSPPHYYTFP YHQGPKSPGVSSQSSQSPISSSPRSPSLENVICNVQISDSKLGAPASPSAPASPPAPAAQTGPFAPHFAHSNSVPFHGKN DEFNGCSDKLSGRRRSTSDVGDLKTSPSVCNESPRNQSLQLASYKGSSLRALLLHGNLDIWIHEANNLPNLDMFHRTLGD MFGKMPGSPGKGNTSDPYVSIRVSSAVIGRTFVIKNCEDPVWEQHFCVPVAHNAAEVIFHVKDSDVVGSELIGVV…
	Genomic sequence	TTCGCGCGAGTTTTGTACCCTTCGTTCAAAAGACCATGCTGACGTGGCATGCATTAGAGAGAGAGGGGAA GAGAAAACGAGAGCGCGATGGAGTAGTGTGTATGTGAGAGAGAGAGTGATGTGGTTCATCTCCAATGCCT TTGAATCTTCTCATTCTTCTTCTTCTTCTTCTTTTGATGAAGCTTCCGAATCAGAATGCTTCGTTAAGGT GAAAGCTTTTCATTAAAACTCTTAACGTTCAGCTGAGTTTCCTAAAAAGGATTCTCATGCATGAATTTTG TTAGCGTGTTCTTCCGTCTCAATCAACATTCAATACCACCATCTAATACAGATGCAGTAATCCTTTGTTA TTATTGTTTTCTATGTGCATAATTAATATAATTTATTTGTTTTT…
	Promoter sequence	ATATATATAAGAATGCATACTAAAATTTAATTAAAATTTAATAAAGTCAAATAAAAAAAAAACATGTATGCTTTACAAAATATATAAATATCATCTCGTGTGTATTTTTATAAAATTGTAAGTTTCACAAATCAATATTTATTTTCAAAAATTCAGAAATCACAATAATAAAATATTTTCAAACTCCAAAATTAATGATTCAACATAGATATTGATAATAATATATTTAAAAACAATTATAGATATAATATCCACTCACAACTTGATTCCAAAGAACCGGAAGCAACTCTGAGCGCGTCAACGAGCTACCAAATGATGTCCAATAATTCTACAACTCTAGAAATATGACAATAATGATATTTGTGAGCTACTAATATTGTCAATTAACATAATCTTACT…
	Coding sequence	ATGGAGAATAATAATGGATCTCCAAGCCAAAATCGGAACTCTAGGTCTAGGAGCCCTTCTGATCATGCAA GAGCTCAATCTCCAATTCCACATGGTGGTTCTGATCCACATGCACCATCAACTCATCATCACCCTGCATA TTCATTCTCTTATCCCCCGGGACCATATTCCTACAACTATTACCCTCCACCTCCTTTATCACCTTCTTCA CACCCTTCTCTTCCACACTCACCATGTAGCCATAGATATGCATACACCTCACTTCCTGTGTCACCCAGCC CCGGTTCTAGCTCCCCTGGTCCTCCAATTAACCGCCCTCCGCCTCAATTGGTTGCCTTTAACCGCCCTCT TCCGCGATTAGACTATCCCCTGAGTCTCGGGGTGCCAACAACTA…
AdPLDβ2	Amino acid sequence	MDNNGSPNQYPNPYFYPPNPYQPYPPPPTGIPVPNPYEHVPYPYPYNPSHSFNYSYPPPPRSSLSYSGSGHIDYPCPPHP QSPSSCAPLDFNQPPPKTSYPATAPSAPTNPYPAYPYHVPPGSQSPSRASHSHTSSLPYGSSQYYYPQNEAYLSPQQSDA HSRTNSFAGPYYVENTSSTGGGSGTPQPSDDSKPSPSAITYPPLDDLMSNVRLSDSTPSDIVSSPQQPVRPLMHSISTSK IEQKKDDFYGHANNSFSGWGNSYSSRVDSSKLSSSSFGSFNESVQIVPVQNKGSLRVLLLHGNLDIWVLEAKNLPNMDMF HKTLGDMFGKLPGTMGNKIEGTMNKVITSDPYVTISVANAVIGRTFVISNSENPVWMQHFYVPVAHHAAEVHFVV…
	Genomic sequence	AATTAGCATATGGCAATTAAATTGTTTGATCCTTTTTCTTTGCCTTTTGGGGGTTTAGAATTTTGTGTTT CTGTGGTTAATTGATGGATAATAATGGATCTCCAAACCAATATCCAAACCCATACTTTTACCCTCCCAAC CCTTACCAACCATACCCACCTCCACCAACTGGAATTCCAGTTCCTAATCCATATGAACATGTTCCCTATC CATACCCTTATAATCCTTCACATTCCTTCAATTATTCCTATCCCCCACCTCCTAGATCATCCTTATCATA CTCTGGTTCGGGCCATATCGACTATCCTTGCCCCCCTCATCCTCAATCACCCTCCTCATGTGCCCCCTTA GACTTCAACCAGCCACCACCGAAGACATCTTATCCGGCTACTGC…
	Promoter sequence	CTTTCTTACTCAATTAACTTAAGTCATTTAATTGAACCCAAAACTAAAATAAGAACAAATATTAAAATTAATCCTCAAAATTTTTTAAATCGAACACGTTATTTTTAGCAAATTTTTATTTTCTCAAAATTTTCGAAAATTATTTTCATTGAATAAATTATCAGTAGACATAGTTATGAACATTAACCATGACCTTGATGTTACTCCTACCCCAAGTCTTATTGCATCTCCTATCCAATATATGTAATATTAATTATAAATTGATTGATTTGTTTACAATCAAACTTAATAAATTAGGAAAGCGATATAAGATACATGAAATTAAAATTCATAAACAAATTTAAATTTATCAAATTTTTAATAATAAATAAATTTTTATCTCATTATAAAAAAGTGTTA…
	Coding sequence	ATGGATAATAATGGATCTCCAAACCAATATCCAAACCCATACTTTTACCCTCCCAACCCTTACCAACCAT ACCCACCTCCACCAACTGGAATTCCAGTTCCTAATCCATATGAACATGTTCCCTATCCATACCCTTATAA TCCTTCACATTCCTTCAATTATTCCTATCCCCCACCTCCTAGATCATCCTTATCATACTCTGGTTCGGGC CATATCGACTATCCTTGCCCCCCTCATCCTCAATCACCCTCCTCATGTGCCCCCTTAGACTTCAACCAGC CACCACCGAAGACATCTTATCCGGCTACTGCCCCTAGTGCTCCTACCAATCCTTACCCTGCTTATCCCTA CCATGTTCCTCCAGGGAGTCAGAGTCCGTCTCGAGCTTCCCATT…
AdPLDγ	Amino acid sequence	MAHFVYGETPSFGGSNHGQPHQFLPFPTSSTSLPIFLLHGNLEIWIHEAKNLPNMDTFSNKLGGMLSKLPKNLGGKIEGH VSQNLSTSDPYVTVSVSGAVIARTFVIRNSENPVWMQHFNVPVAHHAAEVHFVVKDSDYVGSQIIGAVGIPVERLIDGTK VEGVFPILNASGKPCKHGAVLNLSVQYTHVDKVALYGNGVGAGPNYEGVPDTYFPLRKGGRVTLYQDAHVHEGFLNNLDA NYKHKSCWEDIFDAISEARRLVYIVGWSVYYNVSLIRGTRGDGKDCTLGELLKAKSQEGVRVLLLVWDDPTSNSFLGQKT VGLMDTHDEDTRHFFKHSSVRVLLCPRAGGKGHSLLKTQEAGTIYTHHQKTVIVDADAGHHKRKIVAFIGGLDLC…
	Genomic sequence	AATAAAAAAATAAAGCGTGAGATCAGACTTGTTCTCATTCGTCTAGAAATTAAACGAACAAATAACGTTG AAATCCGTTGTAATGAAAGACTAGACTTTTTCTTTTCTCAATCATGTTGGTTTCTCCTCCCGTTCCAATC CCAATTCGCATTTTCATTTGGTTGACTTTCCTTTACTCAATGATCAAAGTCAAACACTCATCGATCTTGC ATTGCAATATCTGTATCCTCTTCATTCTTCGTTCTTTCGAATTCCAGCCATTTTAGCAACTCCAAATCAT GGCTCATTTTGTGTACGGTGAAACTCCATCCTTTGGAGGCTCAAATCACGGACAACCCCACCAGTTTCTT CCATTTCCAACTTCTTCAACCTCTTTACCCATTTTCCTCTTACA…
	Promoter sequence	GTGGCGGTCTCATTCGGAATGATGAGAAGAAGTGGGTGGCGGGGTTCACTCACAACATTGGGTGCGGAACAGCTTTCAAGGAAGAACTATGGGAGATCGTCCAAGGCCTGAACCTAGCCTGGGAATTGGGGTTGAAGCAAGTGATTCTGGAGAGTGACTCTAGTGTTGTCATTAACCTGGTAAATGGAGAGAAATGTCATGAGAAACATCCCAACTCTCTAGTAAGAAAAATTTCTGAGATGAAAAGAAGAAATTGGAGAGTCCTTTTTGTACATACATATAGATAGAGAAGGTAATAAGAGTACTAATTGCCTAGCAAAAATGAGTATACAGTTGGAGGAGGACTTTTTGTTATGGGATAATCCTCTTGCAGATTTAGTTGCTATCCTCTTGGAGGAT…
	Coding sequence	ATGGCTCATTTTGTGTACGGTGAAACTCCATCCTTTGGAGGCTCAAATCACGGACAACCCCACCAGTTTC TTCCATTTCCAACTTCTTCAACCTCTTTACCCATTTTCCTCTTACATGGCAACTTGGAAATATGGATCCA CGAGGCCAAGAACCTTCCCAACATGGACACCTTCAGCAACAAGCTAGGAGGCATGCTTTCCAAGCTCCCT AAGAATCTCGGAGGCAAAATAGAAGGCCACGTGTCCCAAAACTTATCCACCAGTGATCCCTATGTCACAG TGTCTGTGTCAGGTGCTGTAATAGCCAGAACCTTTGTCATCAGAAACTCTGAGAACCCTGTTTGGATGCA GCACTTCAATGTCCCTGTTGCTCATCATGCTGCAGAGGTTCACT…
AdPLDδ1	Amino acid sequence	MAETGNGNGFMYLHGDLDLKIIEARHLPNMDIVSERFRRCVTACDTINFHSSEPADTATADGTDNPPTTARRHRGKIITS DPYVTVSVPQATVARTRVIRNAQNPRWDERFSIPLAHPLVDLEFRVKDDDVFGAETMGTVKIPATRIATGEAISGWFPIL SSSGKPPKPNAALRIEMQFTAVQDNPLYRSGIAADPEHRGVRHTYFPVRKGSSVRLYQDAHCPEGLLPEIELEGGKVYRH EKCWEDICHAISEAHHMVYVVGWSVYHKIKLVREPTKPLPRGGDLTLGELLKYKSQEGVRVLLMVWDDKTSHDKFFFKSS GVMQTHDEETKKFFKHSSVMCVLAPRYGSSKLSFLKQQVVGTVFTHHQKCVIVDTQAPGNDRKITVFMGGLDLCD…
	Genomic sequence	ATATATTAATGACGGTGGAAATGGTTGTCAAATAATTTTGGTTTTTGGGATGGAAACCGTTCATAGAATT AAGTGAAGGCGCCAGCGGGGTAAGAGTAAGACAGTGCAAAAGTCTGCAACACAACACAAGCAAGCAAACC GCAAAGCAGCACGTGATTTCAGTTCCACTCTCCCAAGCCAAAGCCATTCCAAACTTCAAGAACCCTCTCT TTATTCTCTCTTCTCTTCATATTCTACACTCGCCCGCACGGGAACACTGCCTCCTTCATGGCGGAAACCG GTAACGGCAATGGCTTCATGTACCTCCACGGCGACCTCGACCTCAAAATCATTGAGGCTCGACACTTACC TAACATGGACATCGTCTCCGAGCGGTTTCGCCGCTGCGTCACCG…
	Promoter sequence	TTGTGCATGATTGATTACATAATACCTTTTTAAAAAATAGTTGAGAAGATAGATGTATTTAAGATGGCACTAAAATGTGTTATATTAGCATGTTTGGTGTCAAAATATAATTTGTTGTAGAATTAAAATCATTAATTATTGATGGTTAATTCACTAAAATATAAGAAAGAATTGTAATAATAAATTAATAATTACTAAAAATATATGAAATATAATATTATAATGAGTGAATACTTCATCCGGTTCTTGACAATTATCTCGAAAGGACCACGAGGTCCCAAAAAAAAATATCCAATTCGGCTCTTGATATTTTTTTTAGGATTGATTAACCATTGTGCAAAAAAAAAAACAACATTGATTTTTTTTGGTACATAGGCTAATCTGTCCTATAAAAATAAA…
	Coding sequence	ATGGCGGAAACCGGTAACGGCAATGGCTTCATGTACCTCCACGGCGACCTCGACCTCAAAATCATTGAGG CTCGACACTTACCTAACATGGACATCGTCTCCGAGCGGTTTCGCCGCTGCGTCACCGCCTGCGACACCAT CAACTTCCACTCCTCAGAACCCGCCGATACCGCCACCGCTGACGGCACCGACAACCCTCCTACCACCGCC CGCCGCCACCGCGGTAAAATCATCACCAGCGACCCCTATGTCACTGTCTCTGTCCCCCAGGCCACCGTGG CCCGCACGCGCGTGATTCGCAACGCTCAGAACCCGCGTTGGGACGAACGCTTCAGCATCCCGCTTGCTCA TCCTCTCGTCGACCTCGAGTTCCGCGTCAAGGACGACGACGTCT…
AdPLDδ2	Amino acid sequence	MRTIFQVVGTLFTHHQKCVIVDTQGQGNHRKITAFIGGLDLCDGRYDTPEHRIVRDLDTVFQNDHHNPTFSAGVKCPRQA WHDLHCKIEGPAVYDILTNFEQRWRKAARWSELGKKIKRVSYWQDDSLIKLERISWILSPSESVPNDHPDLWVSKEDDPQ NWNVQVFRSIDSGSVKGFPKDVLEAENQNLVCAKNLVIDKSIQTAYIHAIRSAQHFIYIENQYFIGSSFAWPSYKEAGAD NLIPMELALKIVSKIRSKERFTVYIVIPMFPEGVPSSVAMQEILFWQRQTMQMMYDIIARELKAANLENSHPQDYLNFYC LGNRENLTEVPNSNASVISNSSETVASSKYNRFMVYVHAKGMVVDDEYVILGSANINQRSMAGSRDTEIAMGAYQ…
	Genomic sequence	AACTTTGTTGACCATCATGCGAACCATATTTCAGGTTGTTGGAACACTCTTCACGCATCATCAAAAATGT GTAATAGTTGATACTCAAGGACAGGGAAACCATAGAAAGATAACCGCATTTATAGGTGGTCTGGATCTTT GTGATGGGCGTTATGATACACCTGAGCACAGGATTGTCCGAGATCTTGACACTGTTTTTCAGAATGATCA TCATAATCCTACATTTTCTGTAAGTTTATCATCCTCTACTGGATAGAAAACTTCCATGTGATCCTTCCAC CAATCAACATAGTGCTCGTTAGGAATAAACTTTTGTTTTAAGGTCTTTGTTGGTAGGGAGATGAAGATCA CTAAGGAGCTCTTATCAAGTAACTGTTCTTATACTTCCCATTTT…
	Promoter sequence	CTTGCTTCTTGATCTATCCCATCCAAGTCTTCATAGGGAACATGCCATGGAGGGTGTGCACTAGCCTCCTTGACATCAATCTCAATCTTCTTGGAGGAATACTCTACAATTCTGGATTCCCATGGAGGTTCAGCGTCTCCTAAGTCTTCAACCACTTCTTTCTCTTCAACTACTATGGCTTCCTCCACTTGTTCCAATACAAAGCCATGTTCCTCAATGTCCACCGGAGTTTCTAGTGTCTCCTTTATGCTACGCTCTTCTATTGATTCTCCACATGTAGGCATGGGAGTATTTTGAGTGCTCAGATGTTGTGAAGCTAATTGATTTACTACCTCGGTTAAGGCAGTCGCAAATTCTAGTACATCCCTTTTCATCTTCGCTTGCCCTTGAAGAAGACCA…
	Coding sequence	ATGCGAACCATATTTCAGGTTGTTGGAACACTCTTCACGCATCATCAAAAATGTGTAATAGTTGATACTC AAGGACAGGGAAACCATAGAAAGATAACCGCATTTATAGGTGGTCTGGATCTTTGTGATGGGCGTTATGA TACACCTGAGCACAGGATTGTCCGAGATCTTGACACTGTTTTTCAGAATGATCATCATAATCCTACATTT TCTGCAGGAGTCAAGTGTCCAAGGCAAGCATGGCATGACTTACATTGCAAAATTGAGGGTCCTGCTGTGT ATGATATACTCACTAATTTTGAGCAGCGCTGGAGAAAAGCCGCTAGATGGTCTGAGTTGGGTAAAAAAAT CAAGAGAGTATCGTATTGGCAAGATGATTCTCTCATCAAGTTGG…
AdPLDδ3	Amino acid sequence	MENRFRIIRESDLLMMDNAASEAVFLHGDLDLWILEAKALPNLDLSTETMRKCITMGNSCSPPFVKGLKTQSGRHKMITS DPYVSVCLSGATIAQTRIIPNCENPLWDEHFLIPVAHPAQKLEFHVKDNDVLGAELIGVVDISANKILSGGIIDDWFPIV GQSGNCLKPYPELHLSIQFRPVGAEETGSLGVPDTYFPLRKGGSVTLYQDAHVPDGKLPEIPLEDGKVFQHGKCWEEICQ AILEAHNLIYIIGWSVYHPVKLIREPSKPLPSQAELSLGELLKYKSQEGVRVVMLIWDDKTSHDKFLLKTDGVMQTHDEQ TRKYFKNSTVHCVLAPRYASSKLSVFKQQVVGTLFSHHQKCVLVDTQASGNNRKITAFIGGLDLCDGRYDTPEHR…
	Genomic sequence	ATGTGTAAGAGAATAAATATAATACGAAATCATTTGCACCAATCAAAACTCATTTATCAATCAAAACTCA TCGGATTTCCCGCCATTTTCGGGTGAGCAATGCAATTGCAAACGTAATGCAATGCAATGCGCTTTCTCTC CGTTGTGGTTCTTCTTCTCTTTCCGCTCCTGATCCACCTCCTACCGCCATGTAATCCTCATTCGGTTCTC ATTCATAAAGAGGTGATTCTTGTATTTGATTTCGATCTTATCTCTTTCAATGTTTATGCTTATAATAATC TTACTCTTCGCTACTCGGTTGTCATATTTACGATACGAATTTGATGAATACGTTATTGCAGTGACCAGGT TTGATTGGGAACTGTTTGTTGCTTTGCGTCTGCATCAGCTTATG…
	Promoter sequence	CCACCACAGAACTATCCTCCGCAGCAGAATTATGGTCAACCATCACAGAACTATGCTCCCCAACAGAACTACAGCCAAGCTCCGCAGAACTACCCTTCCCAAAAGAATTATGGCCAATCACCAGAGAGTTATCCTCCCCAACAGAATTTTGGTCAAGCACCACAAAATCATCCACAGCAACAAACCTATGGTTCTGCTTCACAGCAAAGATATGGCCCTGCATCGCCACAATATCCGCAGCAGCAGAGCTATGGATCACCAGGACAAGGAGATGGTAGAAATTATGTGCCACAGCAAAACTTTGGACCACCAGGACAAGGAGAAAGAAGAGACCCGGTGCCTCGTGATTCGGCCCTACGTAATGATACTTTTACCCCATCATACATGAACATGAAGGAT…
	Coding sequence	ATGGAGAATCGATTCAGAATTATTAGAGAATCTGATCTCTTAATGATGGATAATGCAGCTTCAGAAGCAG TTTTCTTACATGGCGACTTGGATCTCTGGATTCTTGAGGCAAAAGCTCTCCCGAATTTGGATCTTTCCAC GGAGACTATGCGAAAATGCATTACCATGGGCAACAGCTGTTCCCCTCCCTTCGTGAAAGGGCTCAAGACA CAGTCAGGGAGACACAAAATGATTACCAGCGACCCCTATGTGTCCGTGTGCCTCTCGGGGGCTACCATTG CTCAAACTAGGATCATTCCTAACTGTGAAAACCCTTTGTGGGACGAGCATTTCTTAATTCCGGTTGCTCA CCCTGCTCAGAAATTGGAGTTCCATGTCAAAGACAATGATGTTC…
AdPLDδ4	Amino acid sequence	MDNNNNIKKEQVFLHGDLDIYVIEAKSLPNLDLSSEAVRRCLSMGNFFTSPFSKKMRSSGKDKMITSDPYVSVVIAGATI AQTRVIPNSENPIWDEHFIMPVAHPAHKIEFIVKDNDVLGAELIGVVDIPVQRVVSGENIDDWFPIIGQYSNCLQAYPEL HISIQFWPVGGVKDDICSGDSGVPKTYFPLRKGGNVTLYQDAHVPDGMLPDIELDGGKVFQAGKCWEDICHAILEAHHLI YVIGWSVYHPIKLVREPTRPLPCGGELSLGELLKYKSQEGLRVVMLIWDDRTSHDKFLIKTDGVMQTHDEETKKFFKNSA VHCVLSPRYASNKLSIFKQQVVGTLFTHHQKCVLVDSQGAGNNRKISAFIGGLDLCDGRYDTPQHRLFRDLETVY…
	Genomic sequence	ATAAATTTAGTCAAACATATCAAATTTAATTATGCAACTGTTTTGAGCTATTATCTTCAATTTTCTGTTG TGAAACTGCAACATGTAAAAAAAAAAACAAAAATATAATTGCAGATATTCATTAAGTATATTTCATATCT CTGTGATATATTGATCTGTCCATAATTCTTAATAAGATAACTGAAATTTTACCGAGTATTTTAAAAGATG ACTAAGAAAAGGGTCACATATTCCAAGAAAATTGGCACTATTTTAGGCCTCCTTGTGGATGTGGTGTTGC GTCATACTTTGCAAATTTGTTATCTGGAAAACCATGCATTTTCTTTTCTTTTTTCGACATTTTATTAATT TTTTCTTCTCATTTTCTTCTTCATCATATCTGTTAAGTTTTCCA…
	Promoter sequence	TTTATAAAATGGTATGTTATTTTAACATCTGAAAAATATCTGTTACTGTTACAATTACTAGTTGCAATTCTAAATTTTGTGGCACCAATATACTTAGTTCCCTGCTAGCAACTGAAGTGAGGTTGTGAAAACCATAGTGTCGCATAGATTTCTTCCTATCCAATGGCTACAAATTTTACACAAATAAGAACCACAAAAACGTTGAATCCTAATTTTCACGGACGACAAGAGGATTGTGGCAACCACAGTCACTCACTAAGAACAAGTGGTGACAATAGAGATAAATAAAACAAGGTCCTGCATGCTGCCACGTAGCAGATAAGGCTTCTTCATGCCTTCAACTACTTGTGTTGAGCACGCTATTTCCACATTCTCACCCTTCTATCTAAACTACTTCTC…
	Coding sequence	ATGGATAATAATAATAATATCAAGAAAGAACAAGTTTTCTTACATGGTGACTTGGATATTTATGTAATAG AAGCAAAATCTCTTCCAAACTTGGATCTTTCTTCAGAAGCAGTAAGAAGATGCCTGAGCATGGGGAACTT CTTCACATCACCATTCTCAAAGAAAATGAGGAGTTCAGGGAAAGATAAGATGATAACAAGTGACCCTTAT GTCTCTGTAGTCATAGCAGGTGCTACCATAGCTCAAACTAGAGTGATTCCAAACAGCGAAAACCCGATTT GGGACGAGCATTTCATCATGCCGGTTGCTCACCCTGCTCACAAGATTGAGTTCATTGTGAAGGACAATGA TGTTCTTGGTGCTGAGTTAATTGGTGTAGTTGATATTCCTGTTC…
AdPLDε1	Amino acid sequence	MAVMEEKHSLLHGTIEATIFDATPYSPSFPFNCLWPNGKPAFVTIKIGNKVMAKTTQERGRVWNQTFQIQCAHPSDSTIT ITLKTPCSILGKFQIKAQQLKEGSFMNGFLPLLMENGKPSTQLKLRFILWFKPADLETSWAKIISNGDYKGINDATFPLR SNCQVKLYHDAHHSHDFQPPFDLCGAPRNLWEDVYKAIEGAKYLIYIAGWSFNPNMILVRDPQTEIPHAREVKLGELLKR KADEGVAVRIMIWDDETSLPLIKIKGVMNTHDEESFAYFKHTKVICRKCPRLHHKFPTVFAHHQKTITLDTRAPNNSANE REILSFLGGVDLCDGRYDTETHSLFRTLDKESHYHDFYQTNIAGASLNKGGPREPWHDAHACVTGEAAWDVLTNF…
	Genomic sequence	ATTGTTTGAATCCAACAAAACTGTTCCAGCTTTAATTAATTAATTAATATAGGATTAATATAACAAAGTC AGCCTCTTAATCCTCTGCATATTCTTCTTAATTGACCATCATATTGATTTGGTCTTTACCTGTGTTTTGA GTACAAGAAACTTGTGCTTCAAGCGAAAACTTGTTGGAAGGTTAACTACAAGTTTTTCCAAGCTCCCCTC TAACAGTTTAATTGCATTTTAAGGTCCCTTCTTTTTGCTTCTTCATCTGCATTATGTAGCACCACCAACC TCATAGAACCTTTATATATGAAATGTGATCATATTGGGGAAAAAAAAATAGTAATGTGACAATATTCAGT TTACCTCAAAAGTCAAAGCAAAGTTGATAGTTTTCTCATTGTGA…
	Promoter sequence	TTGGATCCATCATCATCATCAATATGATTTGATGGTTAATGAAGAATTTCATCTATTCTAGTAGTTGTTGTGCTATTAGATTAGTTGCCAAGTGCCAACATAGATGCCCGCAAATCAAATCTAACCTTGCCCAAAAATTAGAGTAAACGATAAATAGATTCCGATCTTTTTGATCTGAAAGGTAAATAAATCATCGATTAAGTAAAATTATAAAAATGTTTTTTATTTTTCAGAACGTAAGATAGTTAATTTTTTTTAATAAATTAATTTATTTTTGTATATTTTGAATAAAAAATTTAAATATTTTATATTTAAAAATATTTTATATTTAAAAAATATATTTTTTATGTTTTTAATTAATTAAAAAATTATATGTTTTCGAATTTAAAAGTTAAGAAC…
	Coding sequence	ATGGCAGTAATGGAAGAAAAGCATTCTCTTCTCCATGGAACAATTGAAGCTACTATCTTTGATGCCACAC CTTATTCGCCTTCATTTCCCTTTAATTGTCTATGGCCAAATGGAAAGCCAGCTTTTGTGACCATCAAAAT AGGCAACAAGGTGATGGCAAAAACTACACAAGAAAGAGGGCGTGTGTGGAACCAAACCTTTCAGATTCAA TGTGCTCATCCAAGTGATTCAACCATCACCATCACTCTGAAAACACCATGTTCCATATTGGGAAAATTCC AAATTAAGGCTCAACAATTGAAAGAAGGAAGCTTCATGAATGGTTTCCTCCCCCTCCTAATGGAAAATGG AAAACCAAGCACACAACTCAAGTTGAGGTTCATATTATGGTTTA…
AdPLDε2	Amino acid sequence	MAKDDDEMPKILHGTIEATIFNASSPPSSSSFPFKCLCLKAEKPAYVTIKIDKNKVAKTIEDIDRVWNQTFKIQCAYPID STITITLKTKTCTLGKYHIKGQKLLEEGGLINGFIPLLMQDNNGKKPNQKLKLKFQLWFNSAEELLEPISWAKIMRFGNC CQGMRDSSTTFPQRSNCYVKLYHDAHHCSTFQPNITGLLCEAPRKLWEDVYKAIEGAKHIIYIAAWSLNPNLVLVRDPQT EIPHAKGIKLGDLLKKKAEEGVAVRIMLWDDEKSLPFIKKNKGVITNNNNAQHHDDDDDDDAFAYFKKTRVICTKCPRLH HKFPTLFSHHQKTITLDTKSPNNSSDDDGEDERELMSFLGGLDLCEGRYDTEQHSLFHTLIRESHCYDFYQPNIG…
	Genomic sequence	TTTATTTATATATGTAATAATTGGTAATGGTAATTAATGACAAACTAGCTAAGAGTAGTTATTATTACCT ACTTGTTACTTTGTGAATATTTGAAGTTATTAGGAGGACATGGCAAAAGATGATGATGAAATGCCTAAGA TCCTTCATGGAACAATTGAAGCTACCATCTTCAATGCCTCATCACCTCCCTCTTCTTCTTCATTTCCCTT CAAGGTAAGTCCCTAACAAAAATGATTTTCATATGTTACATGCATTAATTAGTCCTTCATGATGGAGGCT AGCACATATTTAATTTGGATTCAATATTGCTATATATATGTGTATACTTTCTTTAAGTGATGTAAATTTA GGCTGTTAAATAATCTTCAGGCAATTGTCAAGATTGTAATAAAT…
	Promoter sequence	CTCGGGTCCCCGGCAACGGCGCCAATGTTACGGTAGGTAACCGGAGATTAATACGATGGATGGCGTTTGATGGCCCAAGTGTATGAAGGAGGAGGACTCCGGATGAATCTGCAACTCGGGAGGCTCCGTCCGACTTGTGCTCGCGAGTGAATGGGGGGTGGTACCTGCAAAGACACTCCGATGCCTAAGTTAGCAAGAGTGTAAGCAGGTCTAGAGAGTATTGGGCTTAGAGATACCTGAGGGGTGTCAGTGTATTTATAGTGGTGAGCCAATAACCACCGTTGGAGTAGTGCCGTATCTTTAGGGTGCTAACCGTCCCTATTATCTTGGGGAGGTTAAGATATGGCTTTATGAAGCGGTTAGAGAGATTTTAGGGGCGGTTACTCATTTGAATGAGTG…
	Coding sequence	ATGGCAAAAGATGATGATGAAATGCCTAAGATCCTTCATGGAACAATTGAAGCTACCATCTTCAATGCCT CATCACCTCCCTCTTCTTCTTCATTTCCCTTCAAGTGTCTATGTTTAAAAGCAGAAAAACCAGCTTATGT GACAATCAAGATAGACAAGAACAAGGTTGCAAAAACAATTGAAGACATTGATCGTGTATGGAACCAAACG TTCAAGATCCAATGTGCATACCCAATTGATTCAACAATCACAATAACACTCAAAACAAAAACTTGCACAT TAGGAAAGTACCACATAAAAGGCCAAAAGCTTCTAGAAGAAGGAGGCTTAATCAATGGATTCATCCCTCT ATTAATGCAAGATAATAATGGGAAAAAACCAAACCAAAAACTCA…
AdPLDζ1	Amino acid sequence	MTLLFKWRLHKRAAQVLYLQFALRKRVLIEQLHDKQEQIKEWLQSLGIVDHTVTIHDDEEPDDGAVPLHHEDSVKSRYVPSV AALSIIRPSLGGQQSVVDRAKVAMQSYLNLFLENLDIVNSPEVCRFLEVSKLSFLHEYGPKLREGYVTVKHLSNVSQDSEACH PCDWLRGCNNSWKKVWAVLKHGFLALLDGPFSNIPLDILVFDVLPSSKGDKTQIHLADPVKECNPLRYTFKVTSGNRTISLR TTSNGRVKAWVNAINEAGLRPSEGWCRPHRFASFAPVRGLTEDGSQAQWFVDGKAAFQAIASSIQAAKSEIFITGWWLCP ELYLKRPFDGFSKLRLDSLLEEKAMQGVQIYVLLYKEVSLALKINSSYSMRRLLKIHENVRVLRYPDH…
	Genomic sequence	ACGTCGATTTTCGACGAATTGCCGAAAGCAACAATCGTTTCGGTGTCGCGACCGGAGACCGGAGAAATTA GCCCAATCTTGCTTTCTTATACAATTGAGTTGGAGTACAAGCAGGCACGTACCACTTCTTTTTTTCGAGA AGATTTTTCATTTTCTTGCTCTTTGATTTCTGTGTCTTAGTTAAAATCTGATTCATGCACCAAAACTTTT GGTTGGTTCAACTGACTGCGTAATTGATTTTGGTTTATTCCATTGTTGGTCAAATTGGTTGACTTGAGTC ATGCAGAAAAGGAGAAAAGCTATAAGTATTCAAGTANNNNNNNNNNNNNNNNNNNNNNNNNNNNNNNNNN NNNGGGTTGTTTCTTTTTTTTTTTTTCTTTCTTTTTTTTTTCTT…
	Promoter sequence	AAATTTTTTTATTGTGGATAGACAATTTTTTTGAAAAATAGAAAAATCTAAAGATTAAATTTTGTTCCGAATTTTTGTGTGTACCTTTTAAATAATATTTAAAAGTTGCGACAAACACTCAGATTAAATGAAAAGTGGTTTGTTCAATACAAAATTTTTTTTTTATACTTATAAAAGATATAATTTTTAAATTATTCCGTGACTTTTATCGATAACAATTTTTTCATTGGCTTTTTTTATTTGAATTTTTCAGGTAACAAATTGGTACTTAGTAGTTAACTCTTTTATATTTTCACATTAATTTTTATTCGTTATTTTTGTTGATTTTTTAAATTATTCAGTGATTTTTATCGATAACATTTTTTTTAAATATATTATAAAAGAGTTCAATTAGAGAAT…
	Coding sequence	ATGACATTGTTGTTCAAGTGGCGTCTTCACAAGAGAGCAGCGCAAGTTCTCTACTTACAGTTTGCCCTGC GGAAACGTGTACTAATTGAACAACTTCATGACAAACAAGAGCAGATAAAAGAATGGCTTCAGAGCTTAGG AATAGTAGATCACACAGTGACGATACACGATGATGAAGAACCTGATGATGGAGCTGTGCCTTTACATCAC GAAGACAGTGTTAAAAGCAGATATGTCCCATCTGTTGCTGCTCTATCAATAATTCGTCCATCATTAGGAGGG CAGCAATCGGTTGTAGACAGGGCAAAAGTCGCAATGCAAAGTTATTTGAATCTTTTCTTAGAAAACCTGGAT ATTGTTAATTCTCCAGAGGTCTGCAGGTTTTTGGAAGTCT…
AdPLDζ2	Amino acid sequence	MESRIAGGSSSSHQYHQIQPEASTSSFWPPPEPSRIFDELPEATIISVSRPEAADITPALLSYTILFRYRQFKWQLVKKA SQVFYLHFMLKKRAFIEEIHEKQEHVKDWLQNLGIGDLAAMVHIDDEADDEVMPLNNHHDESVKERDVPSSAALPILRPA LGTQETTADRAKIAMQGYLNHFLGNITIVNSREVCKFLGVSKLSFLPEYGSKLHEDYVMVMHLPKFSKDDNSRKCCLSDC FRCCNDNWQKVWAVLKPGFLALLADPFDVQPLDIIAFDVLPSSDGNVDHHQSLAQEMKDRNPLRHSFKVTCGNRCIRVRV KSSAKVKDWVTAINDAGLKPPEGWCHPHRYGSYAPPRGLIKDGSQAQWFVDGRAAFEAIASSIKDAKSEIFICGW…
	Genomic sequence	ATGGAATCGCGAATTGCCGGTGGCAGCAGCAGCAGCCACCAGTACCACCAAATTCAGCCGGAGGCTTCGA CGTCGTCGTTCTGGCCACCGCCGGAGCCTAGTCGGATCTTCGATGAGTTGCCGGAAGCCACCATTATATC CGTGTCTCGGCCAGAGGCCGCCGACATTACCCCCGCTCTCCTCTCTTACACCATTCTTTTTCGCTACAGA CAGGCACGTCTTTCTCCCGTCTCCATTTCTTCTCAATTCCGCGATCCCGAGATCACGTGACATAATTGCC GCACGTGCCAGCTTCATGTTGAACAATGTTCACTATTATTTATTTATTTACTTATTAATGTTCATTCCAT CATCATCAGTTCAAGTGGCAGCTGGTGAAGAAAGCTTCCCAAGT…
	Promoter sequence	GCATAATACACATATTCGGATGCTGAGAGTAAAATTACACGTTTGACCATATTTCGGATGCTAAGTTCCAAATTAGGGATGTTGCACGTATCTCAAGTGCTGAGACTCCATTTTAAAATTAAACATATCTCGGGTGCTCAGTATTCGATCTCCTATGTAAAAAATATTCTGAGTGCACTTAGGATATGCCACGGTATCGCTCGATCATAAAATGAGATCTCAGACCCCAAAATATGCTCATTTGTAATCTTACTCATTTGACTTAAATAAAAAATTCAAAAATATATGTTTTATATTTTTAATATAAAAGTAATCATATATATAATTGTTTCGAGAGTTACCTGAAACGTTGATACCTGAATATGAGGTCCAGGTTTCTTGGTGTGATAGTGTTTGTCT…
	Coding sequence	ATGGAATCGCGAATTGCCGGTGGCAGCAGCAGCAGCCACCAGTACCACCAAATTCAGCCGGAGGCTTCGA CGTCGTCGTTCTGGCCACCGCCGGAGCCTAGTCGGATCTTCGATGAGTTGCCGGAAGCCACCATTATATC CGTGTCTCGGCCAGAGGCCGCCGACATTACCCCCGCTCTCCTCTCTTACACCATTCTTTTTCGCTACAGA CAGTTCAAGTGGCAGCTGGTGAAGAAAGCTTCCCAAGTGTTTTATTTACATTTTATGTTAAAGAAGCGCG CCTTTATTGAGGAAATTCATGAGAAGCAAGAGCATGTTAAAGACTGGCTTCAAAATCTAGGAATAGGAGA CCTTGCAGCTATGGTGCACATTGATGATGAAGCTGACGATGAAG…
AdPLDζ3	Amino acid sequence	MATEQLMSDGGAHRYFPMKPEQPPSPPAAAEEMSSVPSFRHGGAGEATRIFDELPKATIVSVSRPDASDISPMQLSYTIR FQYKQFKWELVKKASQVFYLHFALKKRAFFEEIHEKQEQVKEWLQNLGIGEHTTMVHDDDEADDETFASHADEYAKNRDV PSSAALPIIRPALGRQQSVSDRAKSAMQGYLNHFLGNISIVNSPEVCKFLEVSKLSFLPEYGPKLKEDYVMVKHLPKIPK DDDSRKCCTSSCFSCCNDNWQKVWAVLKPGFLALLADPFDKQPLDIIVFDVLPPSDGNGDGRLSLASEIKERNPLRHSFK VTCGIRSIRIRGKSSSKVKDWVAAINDAGLRPPEGWCYPHRYGSFAPPRGLIEDGSQAQWFVDGQAAFDAIASSI…
	Genomic sequence	AACAATGCTTCAAAAATATAATTTAACTTATAATTAAATTAATAAATTTAATTATTAGTATGGCAAGAAG AATTCTGAAAAGCGTAGTAGAGCCAGTGAAGAAATGAAGTTTTGTGCACTTTTTTGTGACGCTGTTCACA GTTTCAGCCTGCCATAAACTCCCATTCTCACGAAAGCCGAGGCTTCCACTCTTTCTCTCTTTCGATTAGC TTCGGATCCGAAGCAACCAACGACGCCGTTTCGGCTTCTCTTCTTCGTCTTCTTCACAATTCCTATTCCG ATCCCTCATCGCTTCTCTCTAATTCGCCGCCGATTATATTTTTCCGATGGCGACTGAGCAGTTAATGTCC GACGGCGGCGCCCACCGTTACTTCCCTATGAAACCGGAGCAGCC…
	Promoter sequence	ATGTGTAAAAATGGCAAATGTATTGGGCTATTTGCCTCTTAAATTGCCACACCCAGTTTTATACCCAGCTATAGCTAGGTTGAAGTTGGAAAGAGTCATTTAGGGTGTGCGTGAGTGAGTGAAAATGTGTATGATAAAAAAAAAATAATAAAGTAGTCTTTAAAATTGTTGTATTTATTTAAATAGTTTCTTAAATTTTAATTGTATCAATTATATCTTTAAAATTAACAAAAGTATATTCTATTAATCTCTAACAACGTAATGAGTCATTTGATAAAAAAATTAAAAAAATTTAAAGAATTAACATGATACACTTTTGCTAATCTTAATTGGTATAATTGGGATAACAACTAATTTATGAAAGCACTTAGGAAGTTAAACCCATAGAAATGTGTATAG…
	Coding sequence	ATGGCGACTGAGCAGTTAATGTCCGACGGCGGCGCCCACCGTTACTTCCCTATGAAACCGGAGCAGCCGC CGTCTCCTCCGGCGGCGGCGGAAGAGATGTCGTCTGTTCCGTCTTTCCGACATGGAGGCGCCGGCGAGGC TACTCGGATTTTCGACGAACTTCCCAAGGCCACCATCGTCTCCGTCTCTCGCCCTGACGCCAGCGACATA AGCCCTATGCAGCTCTCTTACACCATTCGGTTTCAGTACAAACAGTTCAAGTGGGAGCTAGTGAAGAAAG CTTCTCAAGTATTTTATTTGCATTTTGCGTTAAAGAAGCGTGCCTTTTTTGAGGAAATTCATGAGAAGCA AGAACAGGTTAAAGAATGGCTTCAAAATCTAGGAATAGGAGAGC…
AdPLDφ	Amino acid sequence	MEQFFSYHYAMMIKRSIMIGFFHFVFYMFILSNLAHSSSSSTPNCKAWLVQSIPTNMPHLFHVPGVLSTGDVLSWMAGNS TRRLDITAQYWELLASPDDPCSGDYGYSQQQMQEFGAQEGAALYQALEDAADRNVSIRLLSHSGVYPTFTLEPSKLAAGR PNVENVTLLLKDWWGSGIVHAKVWISDSRDVYIGSANNDWKSLTQVKEVGIYFAGCPRIANKVEIYFDSLWKLASLNSSD YTKAVFDQTWQVERKVPCWSHFIDPKERCKSPLPRYAETPRVTGYPILSDPHIFEVSIQTSWSNNSTMLPQVSYLSFAPP ELLFGKYQADEQAWIETIKSVGAKETVRISTMDWLGQSEFMDPTIFWPSLSTAISEVVFSKHATVKLLVAYWAHN…
	Genomic sequence	TTAAGTTTTAAGAAGGAAGAAAAACTGTGTTAGAATTTCGTAGCTTAACTTTGACTCCATCGAAAGTCAA ATGTGACAGCTAGTATTCTTGTGTTGCATATCGTTGGTTCCATTGTTGTGCTTTTACTTAAACATTATGT GAGATGGAGCAATTTTTCTCATATCACTATGCAATGATGATCAAACGCAGTATCATGATTGGTTTCTTCC ACTTTGTGTTTTATATGTTTATATTGAGCAACCTTGCTCATTCGTCGTCATCGTCCACTCCAAACTGTAA AGCATGGCTGGTCCAATCCATCCCTACAAATATGCCTCACCTCTTCCATGTCCCTGGTGTCCTCTCTACC GGTATATCAACTCTCGTTATATTTTGGCATTCACAGTTTTTGCA…
	Promoter sequence	GTGATAATCTATGTCGATGACTTGGTGCTTGCAGGAAACTGCATCAAAGAAATCACAGCTTTGAAGCAACATCTTCATAACCTCTTCAAAATTAAAGATATAGGAGAATTGAAGTTCTTTCTCGGTTTTGAGTTTGCTCGAAGCAAGAGAGGAATAGCAATGTATCAAAGAAAATATTGCCTAGATCTACTGGAAGAATATGGCATGCTTAGATCCAAGAGTTGTTCAACTCCTATGGATTACACTTCTCATCTCTCTAAAGAGTCTGGAGACCCAATGCCAAATGCTAGTGAATATAGAAGACTGCTAGGAAGACTCTTATACCTAACCAATACAAGACCCGAAATTAGCTTTGCCGTTGGAAAGCTAAGTCAGTTTCTTGATTGCCCCACTAATAAA…
	Coding sequence	ATGGAGCAATTTTTCTCATATCACTATGCAATGATGATCAAACGCAGTATCATGATTGGTTTCTTCCACT TTGTGTTTTATATGTTTATATTGAGCAACCTTGCTCATTCGTCGTCATCGTCCACTCCAAACTGTAAAGC ATGGCTGGTCCAATCCATCCCTACAAATATGCCTCACCTCTTCCATGTCCCTGGTGTCCTCTCTACCGGG GATGTGCTAAGTTGGATGGCTGGAAACTCCACCAGGAGGCTTGACATAACTGCTCAGTACTGGGAGCTGC TTGCTTCTCCGGATGATCCTTGCTCCGGCGATTATGGTTACTCTCAGCAACAGATGCAAGAGTTTGGTGC TCAAGAAGGTGCTGCACTCTATCAAGCGCTGGAGGATGCTGCAG…
AiPLDα1	Amino acid sequence	MAQILLHGTLHVTIYEVDKLKTSGGNVFTKLVQNIEETVGFGKGVTKLYATIDLEKARVGRTRIIEKDHSNPRWYESFHI YCAHMASNIIXLDGEEVDRWVEILDEDKNPIHGNSKIHVKLQYFDVTKDKNWARGVRSAKFPGVPYTFFSQRRGCKVSLY QDAHVPDNFVPKIPLAGGQTYQPHRCWEDVFDAIEKARHLIYITGWSVYTEITLVRDTRRPKPGGDLTIGELLKKKANEG VRVLMLVWDDRTSVPLLKKDGLMATHDEETEKYFQGTEVHCILCPRNPDDGGSIIQDLQISTMFTHHQKIVVVDSDMPSG DSGKRRIVSFVGGIDLCDGRYDTQFHSLFRTLDTAHHDDFHQPNFAGASIMKGGPREPWHDIHSRLEGPIAWDVL…
	Genomic sequence	GCCCATCACCCTCTCATTGCCCACATCAATGCAAGCTACTATTATAATCAAATTATTAATTATTTAATTT ACATTTAATATTTATATAGTGACTGCTTTTCTTCTTCTTTTCCCCAACATCTCTCTCTTCACTTTCTCTC CTCTCTTCTGCACTGATACCGGTTAGTCTCTTTTCCCTCCTATTCTTCTTCTTCGTGCTTAGATTCGGTG TTTAATCTACGATCTACTCTTACTCTTTCATTTCAACTCAATCTACTCTGCTAATTAAGCACACCTGCTT TCAACTGGTTTTCGATCTTCACTGTGACTGTGATCTGATCTAATCTGATCTGATCTGATCTGTGATTGCA GGTTGAGTGTGATGGCGCAAATTCTACTGCACGGGACTCTCCAT…
	Promoter sequence	AAGAATCAAACCGCCTATATACTCTAATTTATATATGTAATTTGTCTCCGTAAAGGTTGTATGCGGTCATATATATGTATTTTTGGGGTCCATCATATCCTTCTAGAGGCTTTGAATACCAAAAATTAAAAAGCATAATGGGCAGTGCCTGTGTGGCTGCTCCGCCCCAACAGCGCAGAGAAAATTTTGTTAGGCGTTTCTTTATTACTCTCATAATTCTTGTGTCATAAATTATAAAAAATTGTTAAAAAGTTTTTAAATGTACCTAAAATACTGGTATTTTAATAATTTTAATTGTTAATTTTAATTATAAAAAATATATATTATATATAATCAAGATTCATGATTTAAAATCACTAAAATATTGGTATACTGGTATACTTAAAACTTTTTAATAGT…
	Coding sequence	ATGGCGCAAATTCTACTGCACGGGACTCTCCATGTCACCATCTATGAGGTCGATAAGCTCAAGACAAGTG GTGGCAATGTTTTCACCAAGCTGGTGCAAAACATCGAGGAGACAGTTGGTTTTGGAAAAGGAGTTACCAA ACTGTATGCAACCATTGATCTGGAAAAAGCACGAGTTGGAAGAACCAGGATTATAGAAAAAGACCATAGT AATCCCAGATGGTACGAATCTTTTCACATTTACTGTGCCCACATGGCATCAAACATCATTNNCTTGGATG GTGAGGAAGTAGATAGATGGGTTGAGATATTGGATGAGGATAAGAACCCAATTCATGGGAACTCAAAGAT TCATGTGAAGCTGCAATACTTTGATGTCACAAAAGACAAGAACT…
AiPLDα2	Amino acid sequence	MAMIMLHGTLHATIYEVDTISGASGGNLFTMIRQNIEETVGIGKGAPKIYATVDLEKARVGRTRKILNDHNPKWNESFHI YCAHTASNIIFTVKDDNPIGATLIGRAYVPVEEVLQGEEIDKWVEILDVNKKPVQGDSKIHVRLQYFDIRKDRCWGRGIR SPKFPGVPYTFFAQRQGCRVSLYQDAHVPENFIPKIPLAGGKTYEPHRCWEDIFDAITNAKHLIYITGWSVYTEISLVRD SRRPKAGGDSTLGELLKKKASEGVKVLMLVWDDRTSVGLLKKDGLMATHDEETAQFFSNTQVNCCLCPRNPDDGGSIVQS FQISTMFTHHQKIVVVDSEMPGKGSHMRRLVSFVGGIDLCDGRYDTAFHSLFRTLDTAHHDDFHQPNFPGADISK…
	Genomic sequence	TCTCTCTCTCTCTCTCTTCACACACACTCTCTCCATTACCATAGTTCCTTGCTCCTTTCTCGGATCTCTC ACACACCCTTTTATCCTTTTCTTCTTCTCTTTTGCATTCTCCGTTCAAGTTCTTATCTTTTCTCTGTTTT CAAAAGCTGTTTGTCGATTCCTTTTATTCTCCATTATTGTGACGTTGATTCAATTTTGAACCTTTTAATT CCATCTACACTCTTTGTTACCTCAAAGTTTGTATCTTTTCGTGTTGAACACTCGAATCCCGCGTGATTTA TTGGTACATTTGAAGTGTTTTTTCAGATGGTTTTTTGTGGTTGGTTTAAAATGGAAATGGTGTGATTTTG TTTTTTTGTTTTTGTTTTTTTAACTTTTCGTAGGTAAAAGATGG…
	Promoter sequence	TATTTTCTTTTAAGATTTACAAGATTATACGTTGCACCACCAAGTCAACATGACTAAAACGCACGTTCTTGTGGAAAAAGAACCAAACTTTCTAAGTTACTTGCAAATTAAAATAGTCTTATAAATAAGAAATGATATTTGCACCACCTTATTGTATATCTTCTTTTTTGTATATAAAAATCAATATTTTATTTTCTCTCATTTATTGTCAATTATTTTTAATACTAATAATAATAGAATACATACAAAAGAGATGTGAGAACATGATAACTTAGGTTAGTTTGTGAGTGAACTTGTTTCACTATGAATTGAAAAATGCTCGAGTATTAGAATGAAATATTTTAATAAGAGGCGAACAATGTAACCATTCTAAGTTTCTAACTAGCCCCTCAAATGAGA…
	Coding sequence	ATGGCAATGATTATGCTTCATGGGACTCTCCATGCTACAATTTACGAAGTCGATACGATCAGTGGTGCCT CGGGTGGAAATCTTTTTACCATGATCAGGCAAAATATTGAGGAGACTGTTGGTATTGGAAAGGGAGCTCC AAAAATCTATGCAACTGTTGATTTAGAGAAAGCAAGAGTGGGAAGGACTAGGAAAATACTGAATGATCAT AATCCAAAATGGAATGAGTCTTTTCACATTTACTGTGCCCATACAGCTTCAAATATCATATTCACTGTGA AAGATGATAATCCTATTGGGGCGACATTGATTGGAAGAGCATATGTGCCTGTGGAGGAGGTCTTGCAGGG TGAGGAGATTGATAAATGGGTTGAAATCTTGGATGTGAACAAAA…
AiPLDα3	Amino acid sequence	MVHLLHGKLDVSIYEIDKLQNPKGISANLGKKCLTQLRNIFLCHCQPEVLPLGLYATVDLDKARVGRTRMIDDQPTNPHW NEKFHIYCAHLISHIIFTVKQDNPIGATLIGRAYVPVEQLINGNIVDTWAEILDEQHHSIQGGSKIHVRIQYFDVKNDSN WSQGLKSPQFQGVPHTFFNQKSGCKVTLYQDAHVQDNFSRPMAPSERKFYEPARCWKDIYNAIIDAKHFIYITGWSVYTE ISLVRDQNQRNSSIKLGELLKKKANEGVKVLMLVWDDRTSVPDFKKDGLMATHDQETEQYFKDTDVHCILCPRNPDDGRS IVQGFEISTMFTHHQKSVILDGQVEGESKKRSVVSFIGGIDLCDGRYDTQEHPLFSTLNNVHHDDFHQPNFPGAS…
	Genomic sequence	ATCTGATTCTTCCTCTATACATATAAATATAAATGTACCTATCTAAATTAAACCATGTAGCTTCATCAACATTTCC CCAACATTAGCCTTATCTTCATTCTGTAAGTACTCTCAGCACAAAAATTTTCCTTTTTTATTATCACCACCCCATC ATTGATTCTAATTAATTATCTTTTCGATAGGAGGAAGTATGGAGTATATGTATAATGTGTACAATAAGAGTGTAGG AATGTTCAATTCAGTAGGATATCAGATGTTTATTATCCCTGGTATTCGGATGGTTATTCTGAATAGTATGAGTATG TATTGTGTTTGAGAAATTAGTAGTATTTTATCCTGGATATTCATTTTTTAACTCATATTGGGCCAAATAAATAGCCC ATTTTACACATTG…
	Promoter sequence	ATCTGATTCTTCCTCTATACATATAAATATAAATGTACCTATCTAAATTAAACCATGTAGCTTCATCAAC ATTTCCCCAACATTAGCCTTATCTTCATTCTGTAAGTACTCTCAGCACAAAAATTTTCCTTTTTTATTAT CACCACCCCATCATTGATTCTAATTAATTATCTTTTCGATAGGAGGAAGTATGGAGTATATGTATAATGT GTACAATAAGAGTGTAGGAATGTTCAATTCAGTAGGATATCAGATGTTTATTATCCCTGGTATTCGGATG GTTATTCTGAATAGTATGAGTATGTATTGTGTTTGAGAAATTAGTAGTATTTTATCCTGGATATTCATTT TTTAACTCATATTGGGCCAAATAAATAGCCCATTTTACACATTG…
	Coding sequence	ATGGTGCATTTGCTGCATGGGAAGCTAGATGTGAGTATATATGAGATTGACAAGCTGCAAAATCCTAAGG GCATAAGTGCAAACCTGGGGAAGAAATGTCTTACCCAACTCAGGAACATTTTTCTCTGCCATTGTCAACC AGAGGTTCTTCCATTGGGTCTATATGCAACAGTTGATTTAGATAAGGCAAGGGTTGGGAGAACAAGAATG ATAGATGATCAACCAACAAATCCACATTGGAATGAGAAGTTTCACATATATTGTGCACACTTGATCTCAC ACATTATATTCACTGTCAAACAAGATAACCCTATTGGGGCAACCCTAATTGGAAGAGCTTATGTCCCAGT TGAACAACTCATTAATGGCAACATTGTTGATACTTGGGCTGAAA…
AiPLDα4	Amino acid sequence	MKHFKFTALFIHSKELLQGHIVSRWLEILDDQDRLPVHGARIHVSVQFFPVTDYSTGITPSFNGVPRTFFNMRKGCKVTLYQ DAHVLRGALPWIPLTVGRYYDEPPRCWEDIYNAIRNANHLIYITGWSVYTEITLVRDKTTGPSVVTLGELLKDKADEGVRVLML VWDDRSSVPQFKKDGLMGTHDQETEQYFRNTKVKCFLCPRNPDDGRTIVQGIQTSAMFTHHQKSVVVDGNVEGNTK RGIVSFIGGIDLCDGRYDTQDHPLFSSLNTVHRDDFHQPNFPGASIKKGGPREPWHDVHCKLEGPVAWDVLYNFEQRWE KQVGKNQNLLFTLDELDQIVVHPSEAAATLEEDRDCWNVQLFRSIDGGAVYGFPQNPEEVAELGLVSGKDNVID…
	Genomic sequence	TTTTACTCAACAAACATTTCCCCACTTTTTCCACCTATTTCCAATAGTCTCATTACACACTTGTTTCAAA TATTTTTTTCCCCTTCTTTTCTTCACTTTAATTGCCCTCTATGATTATGATATAGATGATATTATAGATA AAATAGAAGGGGGAAAAGCATAGTGTAAAAATGAAAATGCAGCAGCATCTGCTACATGGGACGCTTAGGG TAACAATATATGAAGCTGATAAGTTGCAAACGGGATGTAATTTGGATTTCTGTGCCAAGGTATCTTCAAT TAAACTCTCCAATATATTTAAATAAAAGTTTTGTTTATTAANNNNNNNNNNNNNNNNNNNNNNNNNNNNN NNNNNNNNNNNNNNNNNNNNNNNNNNNNNNNNNNNNNNNNNNNN…
	Promoter sequence	TTTTACTCAACAAACATTTCCCCACTTTTTCCACCTATTTCCAATAGTCTCATTACACACTTGTTTCAAA TATTTTTTTCCCCTTCTTTTCTTCACTTTAATTGCCCTCTATGATTATGATATAGATGATATTATAGATA AAATAGAAGGGGGAAAAGCATAGTGTAAAAATGAAAATGCAGCAGCATCTGCTACATGGGACGCTTAGGG TAACAATATATGAAGCTGATAAGTTGCAAACGGGATGTAATTTGGATTTCTGTGCCAAGGTATCTTCAAT TAAACTCTCCAATATATTTAAATAAAAGTTTTGTTTATTAANNNNNNNNNNNNNNNNNNNNNNNNNNNNN NNNNNNNNNNNNNNNNNNNNNNNNNNNNNNNNNNNNNNNNNNNN…
	Coding sequence	ATGAAACATTTCAAATTTACTGCGCTCTTCATTCACTCCAAAGAACTCCTTCAAGGCCACATTGTTAGCCG ATGGCTCGAGATTCTCGACGACCAAGACCGTCTCCCAGTTCACGGCGCTCGAATTCATGTAAGCGTTCAA TTCTTCCCTGTAACTGACTACTCCACCGGGATAACGCCGTCGTTTAACGGCGTTCCTAGAACATTCTTCAA CATGAGAAAAGGTTGTAAGGTTACACTATACCAAGACGCTCACGTTCTTCGTGGCGCACTACCTTGGATT CCGTTAACCGTAGGGAGATACTATGATGAGCCTCCACGGTGTTGGGAAGATATTTACAATGCTATCAGGAA TGCGAATCATTTGATTTACATAACCGGTTGGTCGGTTTATA…
AiPLDα5	Amino acid sequence	MAKIREGTLLHGVLHVTIFEADNLYVNDCCNCFPKLSEETFSSGKIGGCRIYTTINLGSTIVGRTRYVNQNEHFNFQWHQ SLRIYTAHIASEVVFHIKEDDTIIGAKVIGRAYFPVEELVNGENKDIWLEILNKKHKPLKARPRIHVKLQFFNVTKDINW SQGIKSLDFAGLTHSYFPQRSGCRVTLYQDTHIPTTFFPEILLTKGRYYELHQCWEDIFNAISKAKQLIYIAGWSLCTKI TLVRESTCKKQESSDLNLTLGELLKKKASEGVKVLMLIWDDRTSIKWLRNDGVMTTHDEDTESYFDGTGVHCVLCPRNPD KGESLIQGTEVATMFTHHQKIIIVDSDMPNKKSDSRRRILSFIGGIDLCDGRYDTPFHSIFGTIGTVHHNDFRQP…
	Genomic sequence	TTTATAAAAAAAGATGCTGTATGTTATAGCCTTGTAGGCTTATATAGCCCGGGAACATTATTTCTTATTC ATTTCTAGTCTTTTGTTATGCTGTTATACTTTTATTTCAATAACATCTTCTGGGTTCTGGAGGCTAGGTT TTTGAGCACTTGCAATGGCAAAAATAAGAGAAGGAACACTACTGCATGGTGTTCTTCACGTTACAATCTT TGAAGCTGATAACCTCTATGTGAATGACTGCTGCAATTGTTTCCCCAAGGTACATGCTTCAAATTCCCTG AAAATCAAAGCACCATGAAACCTATATTAAGCATCTTGATTTATATACGTTGTTCTGCTCTGCTTTTGTT TGGTAATATATTTGCTTCTGGGTAATTTGATATGTCTATAGTAT…
	Promoter sequence	TATGTTACGTGTACATTAAAATCAACCAACAAAGTCAGTCACCAGTATAAAATACATACTAAAATATAAATAGATATTAAAAATAAATTAAATCATACATGTATTTATACACAAATACAGTGATAGCTGATTTTAGTGACTAATTTTAGTATACAAATAATATTTTTTAAAAAAAATATTTATTTCCTAATAAAATAGAAGATAGAAAGAAACTACTAAGTGTTAAAAAGGGTTGGAATTGAGAAGAAACTGATAATATACAAGTTCAATATATTAAAGAATTAATAATGCTCTATATGCAAAAATTCTAACCAAGTCTTCCAAACATTTTTTTAACACGCCTCCTCCCCTCACGTTGTTTGTGATACACGCGCTCTCCCATATTAACGTAAACGCTCT…
	Coding sequence	ATGGCAAAAATAAGAGAAGGAACACTACTGCATGGTGTTCTTCACGTTACAATCTTTGAAGCTGATAACC TCTATGTGAATGACTGCTGCAATTGTTTCCCCAAGCTATCAGAAGAAACCTTCTCAAGTGGAAAAATTGG TGGTTGTAGAATATACACAACCATTAATTTAGGCAGTACTATAGTGGGCAGGACTAGATATGTAAACCAA AATGAACACTTTAATTTTCAGTGGCATCAATCTTTAAGAATTTACACTGCTCATATTGCAAGTGAAGTTG TTTTCCATATCAAAGAAGACGACACAATAATTGGTGCAAAAGTGATTGGAAGAGCATATTTTCCTGTGGA AGAGTTGGTAAATGGAGAAAATAAGGATATATGGCTCGAAATCT…
AiPLDα6	Amino acid sequence	MEPQLLHGTMDATIILSGFQNIEKLIMYIESGDRVEDTGRKADHRGFYAAIYLDGMLMRISRRINIQDCVNLNTNIRWQE KFYFHCAHKAHHIIFSIHLNEPQTMGSSDSIAKAKLPARRFIDGGRYEGTLSLNNFYQLRMNVKVQFSAATRLQEVTESS VFGEVPRTFFRQRNGCKATLYQDAHVPNDFAPRILLNGVETYEAQRCWEDMFDAINKAKKFIYIAGWSLETDITLIRDTS SILSDEINTRLGELLQRKAQEPQDVKVLLLLWEDLTNISSGSGGHMKTFCKKTREYFRGSGVHCVLCSRPLGYSHHQKIV VVDSDFPGDNDRRRIVSFIGGFDLSHGRYDTPTHSLFRTLNAEHSQDFHQPCFPGSSIEKGGPREPWHDVHCKLE…
	Genomic sequence	TTAGGGCCGAAGTAATTTGGATAGATTGTCCCAAGAGTTTATAATTTACTGTAAATATTGGAAACTGAGA GAGATTATATTTAAAAAAATTTTACACATAAAAAAACATATTGTTTATACTTATACCACCTAAAATGTAT GGTAGATCACACCTCGTATCAAGGAAAACAATCAGCACTAATCCGGTTTCATTACAAGTCAGAACTCTCT CTCTCTCTCTCTCTCTCTCTCAATTTTACTTGCAGGTTTAGTGATGGAACCGCAGCTGCTACATGGGACT ATGGACGCAACCATTATTCTTTCGGGGTTCCAAAATATCGAGAAGCTTATCATGGTTTGCCGTATTTCTA ATATGCTCCTATATGGGTTTTCTCTGTTTTTGCATTGTTCATAA…
	Promoter sequence	ATTCATATTCATATGTGAAATTTGATATATATACATATTGGTTAAGTGATTGTGGAACAGGATTTGAGAGCGTGGACAGAGCATGCTGTGGCATTGCAAATATGGAACTTGCATTGGCCCATTTTATAGCACTTCTCATTGAATATGCAAAGATGCATCTAAATATGTCCTATGGGACAGTTATCAGTTATCACCCTCGTGAGAGAACTTACAGCATTATTATCTCATATTTAATAAAAAGATCGAGTTAATTCTCAAAATGGTTTTTGAAATTTGATCTCTAACTCAATTTAGCTCTCTAATTTTTAATTGACCCAAATTATATCTAAAATTTTAAGGAGGAACTCAAATTGATCATTTCGTACATTTCCATCCCTCTGTCCATTTAAGGAGGAACTC…
	Coding sequence	ATGGAACCGCAGCTGCTACATGGGACTATGGACGCAACCATTATTCTTTCGGGGTTCCAAAATATCGAGA AGCTTATCATGTATATAGAAAGCGGTGATCGTGTGGAGGACACCGGTCGTAAAGCGGACCATAGGGGATT CTATGCAGCCATTTATCTGGATGGAATGCTCATGAGAATAAGCAGGCGTATAAATATACAAGATTGTGTC AACCTAAATACTAATATCAGGTGGCAGGAGAAGTTTTACTTTCATTGTGCCCATAAGGCTCATCACATCA TTTTCAGCATCCACCTTAACGAACCGCAAACTATGGGTTCAAGTGATTCAATTGCAAAAGCAAAACTGCC CGCTCGGCGGTTCATCGATGGTGGTCGATATGAAGGGACGCTTT…
AiPLDα7	Amino acid sequence	MALKLLHGTLTANISQFRNITPLVRRIVSQEREAARFGNSEPRKLYASIYLDEVKMKSRHIPIEDFKNIDKWNMKFSFPC AHNASNVIFSIHCGKAPNGRRNSMLEAKVPCGEIINNNGQYQSEVPLIDPNSDTNDAEMHESLHMKLNFDEAFNNSKIGI ERAFFQEVSDSYYPLRNGCKVTLYQDAHVPDDYVKKMVNAGLVNYEPQRCWEDIFDAINKAEHFIYIAGWSFYTDITLRR DPKRPKDGGEPKLGELLKRKANAGVKVVLLLWENKARSRWRILSPILDFFGAVNTHDKETQDYFKNTGVHCILSTRSFTY THHQKMVVLDKELPSGESKKRGITSFLGGIDLCDGRYDTPSHPLFSTLNEHKEHGIDFYQPSIKGSRIQNGGPRQ…
	Genomic sequence	ATTCCAATTGAATTTTACCTTTGACTTTTCTAAACTTTTGTTACTTACATACCAGTTGATTTAATTTTCT AACAGCAACTCAGTAGTCATTGGGGCTGTGTCGCAGCGCCGTTCTGCTCTCAGCCGTGTCGCAGCTTGCA TCCCCGGTGTCCGATCACCCTCATCAACGCCGTCGTTCTGCCTCCGATCTTAAGGTTTTCTTTATAAGTC AACTCTAACTCTCTCTCTCTCTCTCTCTCTCTCTCAATTTACATGTTCACCGTGAATTTTACTTGTAGGT TAAGTCACGAGGAAATGGCATTGAAGCTGCTACACGGGACTTTGACGGCAAACATTTCTCAGTTCCGAAA TATCACGCCGCTTGTTCGCCGTATCGTGGTTTGCACTTCTTTCC…
	Promoter sequence	AATGGGTAGACATCAAAGTCTCCTAATAACTATTTTTCCATCTAATTTGGGACCATACCACACAATATTGAAAGTATTTGCCATAACAACTCTATGAATAAATAACTATGTGAGAACTCTCTCACACCTCACAAACTCTCAAACACCAGGCGCTGGATTAACCAGCTCTGATACTAAATATAAGTAAAATACCCACAACTCAATTGGCCCCAAGATCACTTACTCACATAAATAGCACTATTATATTTTCAATCTCTCAAACTCATCAACACTCATGATATTCATGGAACAAAAGAACACTTCTCATAATCATATTTTTCATTTCAGGAACACACAATATACAAGGCATATATGCCTTTATATAGGCAATACTTCCTACTAAAATAATAATTTATAAAT…
	Coding sequence	ATGGCATTGAAGCTGCTACACGGGACTTTGACGGCAAACATTTCTCAGTTCCGAAATATCACGCCGCTTG TTCGCCGTATCGTGTCTCAGGAACGGGAGGCTGCCAGATTTGGTAACAGTGAACCTCGTAAACTCTATGC ATCCATTTATCTGGATGAAGTAAAAATGAAAAGCAGGCATATACCAATAGAAGACTTCAAGAACATTGAT AAATGGAATATGAAATTTAGCTTTCCTTGTGCGCATAATGCATCAAATGTCATTTTCAGCATTCATTGTG GCAAGGCCCCCAATGGTCGGCGAAATTCAATGTTAGAAGCAAAAGTGCCATGTGGGGAAATCATCAACAA TAATGGTCAATATCAATCAGAAGTCCCTTTGATTGATCCTAATT…
AiPLDα8	Amino acid sequence	MAPFLLHGDINATIYETQKFDTFSSVPLYASIYLDEVKIESRRLKEPINPKLEECFYIRCAHMASNIVVKLERDKWLSSL RGRGVIGEAYVEVDEKMLNGVEVDKWVEIVDASKKPISGGPKIHVKLQLFDAKRHQNWSQGIKSPDFPGVPRTFFSQHKG CKVTLYQDAHVLDDFSPRVVLDGGKTYEPQRCWEDIFDAINEAKHFIYITGWSLYTQISLIRDPKRPKHGGDITLGELLK KKAKEDGVRVVLLLWQDGIIRVPGIGSYARTMGTHDKETQSYFKDTNVHCILCPRDSVFYTHHQKIVVVDAKLPNGKDSD HQRRIVSFIGGIDLCNGRYDTQFHSLFQTLAAEHSKDFYQPSISGSAIEKGGPREPWHDIHCKLEGPIAWDVYST…
	Genomic sequence	TCTCCCAAGTCAGAACTACGTACTCTCTCACACAATCTTTTCTTATTTTCTTTTCAAGTTTGATTTAATT TTCATGGCCATCTAATTATTCTAAACCTTAACGTGCGTGCTTTGTTTTGAACTTTAATTGCATTTTTACT TGCAGGTATAAGTGATGGCACCATTTTTACTGCATGGAGATATCAATGCAACCATTTATGAGACTCAAAA GTTCGACACCTTTTCATCGGTTAGTCCTGTTTCTGTGACTATTTATCCACGAGGGTCATCATAATTTGTT GTTACAAAAATTAATTTGAAAAGTTCAATTTCTATGTAAACATTATATAGTTATATACATATTTAATTTC TTTTTATAGAGTCAGTCAACATTATATAAAAATATATTACACGA…
	Promoter sequence	TATAGGTCTAATATATACTAAAAGAATTTACATGCATATTCATATATGGTAAAAATTCAGATGCAATTATGTGAAGTTGATAGTTAAAAATTGTTAAATAATTTGACTAAATTTTTATCTAACGACTCTCAATTATCAATTTTACGTGAAATTACACTGTACACGAGTTTCCAACTTACCAAGAAAACTTACAGCATTCTTACTTCAGATTTAATAAAAAATACCACTGATCAATTTGTCTGAAAATTACTTTCCATATTAATTTGTCTAATGAATCATGCATATTATAATTTAGCAAACTAGCTAGGACCTAAGATTTGATTATTCAATTAATAAAAATTAGACTTTGTTAATAAATAATAATTGTGGTTTAATATGGGTTTTATTAGGAAAATTCGT…
	Coding sequence	ATGGCACCATTTTTACTGCATGGAGATATCAATGCAACCATTTATGAGACTCAAAAGTTCGACACCTTTT CATCGGTGCCCCTTTATGCAAGCATTTATCTGGATGAAGTAAAGATTGAAAGCAGGCGTTTAAAAGAGCC TATTAACCCTAAATTGGAAGAGTGTTTTTACATTCGTTGTGCCCATATGGCATCAAATATCGTAGTCAAA TTGGAACGTGACAAATGGCTTTCTTCTCTTCGTGGACGAGGTGTTATTGGAGAAGCATATGTGGAAGTTG ATGAGAAAATGTTAAATGGTGTTGAAGTTGACAAATGGGTTGAAATTGTTGATGCCAGTAAAAAGCCCAT ATCTGGGGGTCCAAAAATCCATGTGAAGCTACAACTTTTTGATG…
AiPLDα9	Amino acid sequence	MVFVLHCDDNYAKPTGQLPIDAFAQAWVLAGDISEKCPIDRRLELVDENEKPLNASIHLRLQFSKAKKWLGLPTRCFPQR IGCEVTLFQDAHTRDEFVQRKADAGLGKYESHGCWEDMFDKINGAKHFIYITAWSLDTKITLIRDPRMNPGSVQTLGELL KKKEKDGVRVVLLLWNDVTAVRLFKNEGLMGTCDKETERYFKGTGVECVLRTHEKWMCSHHEKVVIVDAPLTNNAKRRLV SFIGGLDLCKGRFDTPSHPLFSSLGPDGEHSRDFHQPNFEGTAITKGGPREPWHDAHCRLEGPVAWDVYKNFVESIRKEG KEDILVPDKQVEDVMGDRGIVESCKKEGKEGILVPQKQVKDVISDQQIIEPNHETWNAQLFREAAETKKGFRGKN…
	Genomic sequence	TTGGCTTCCTTTTCATTAATTATATATACATTGCGCTACTGTCCTTCAGATTGCTCAAAAAAACACGGGG AAACATGTAACTGGATACCATGTGGCTATTTTTGTGGGGCAAACCAAATGTGTAAGCAAAAATATAGAAC AACCCAACAATTCTAGTTGGGAAGTGCGCTTGGATTTTGTATGTTGCCTTAAAGCATCAAAAATGGTATT CGTCCTGCACTGTGACGACAACTATGCAAAACCTACTGGTCAGCTACCAATTGATGCCTTTGCACAAGCA TGGGTACTTGCTGGGGATATCTCGGAAAAGTGTCCTATAGACAGAAGGCTCGAACTAGTGGATGAGAATG AGAAGCCATTGAATGCATCAATCCACCTGAGGCTGCAGTTTTCT…
	Promoter sequence	GTAACGAAAATTAAAATAGGACATTAACATAATTTTAAGACGGAAATGATTTATCAGTGTGTTTTACTCTTGAATATACTCTTAAATGCAGGTAAATATTAATTTTGTTATTTATTTACCGAATACTTCATTCATATACATAGTTGTAACTTAAATAAATTAGAAGATAAATAGTACTTATAATGTATTACACAAATAATAAAAATATTAAAATATTTTATAATTCAAAATAATTCTAAAATAAATATCATTGNNNNNNNNNNNNNNNNNNNNNATATTCAAAATTTATAATTATATATAACATATATTATTAATAATATAAATATTTTGTTTTATAGTAACAATATTTGGATAAAATACTCTACAAAAATTAAGACACCAACTAATAGTCAATAACAT…
	Coding sequence	ATGGTATTCGTCCTGCACTGTGACGACAACTATGCAAAACCTACTGGTCAGCTACCAATTGATGCCTTTG CACAAGCATGGGTACTTGCTGGGGATATCTCGGAAAAGTGTCCTATAGACAGAAGGCTCGAACTAGTGGA TGAGAATGAGAAGCCATTGAATGCATCAATCCACCTGAGGCTGCAGTTTTCTAAAGCTAAAAAATGGCTA GGGCTTCCCACCAGATGCTTTCCACAGAGAATTGGATGTGAGGTAACTCTTTTCCAAGATGCTCATACCC GGGATGAATTTGTCCAGAGAAAAGCCGATGCCGGACTTGGGAAATACGAGTCCCACGGATGCTGGGAGGA TATGTTTGATAAAATCAATGGAGCAAAACACTTCATATACATTA…
AiPLDβ1	Amino acid sequence	MDNSNGSPSQNRNSRSRSPSDHARAQSPIPHGGSDPHAPSTHHHPAYSFSYPPGPYSHNYYPPPPLSPSSHPSLPHSPCS HRYAYTSLPVSPSPGSSSPGPPINRPPPQLVAFNRPLPRLDYPLSIGGPTTKRRPPPRLDYPLSPGQKSAYSPPHYYTFP YHQGPKSPGVSSQSSQSPISSSPRSPSLENVICNVQISDSKLGAPASPSAPASPPAPAAQTGPFAPHFAHSNSVPFHGRN DEFNGCSDKFSGRRRSTSDVGDLKTSPSVSNESPRNQSLQLASYKGSSLRALLLHGNLDIWIHEANNLPNLDMFHRTLGD MFGKMPGSPGKGNTSDPYVSIRVSSAVIGRTFVIKNCEDPVWEQHFCVPVAHNAAEVIFHVKDSDVVGSELIGVV…
	Genomic sequence	TTCGCGCGAGTTTTGTACCCTTCGTTCAAAAGACCATGCTGACGTGGCATGCATTAGAGAGAGGGGGGAA GAGAAAACGAGAGCGCGATGGAGTAGTGTGTATGTGAGAGAGAGAGAGTGATGTGGTTCATCTCCAATGC CTTTGAATCTTCTCATTCTTCTTCTTCTTTTGATGAAGCTTCCGAATCAGAATGCTTCGTTAAGGTGAAA GCTTTTCATTAAAACTCTTAAACTTTCAGCTGAGTTTCCTAAAAAGGATTCTCATGCATGAATTTTGTTA GCGTTTTCTTCCGTCTCAATCAACATTCACCATCTAGTACAGATGCAGTAATCCTTTGTTATTATTGTTT TCTATGTGCATAATTAATTTAATTTATTTGTTTTTAATTCAATT…
	Promoter sequence	GGTTCACTTGATCCAAAGCTAGTCCATGGAAAAATAGTTGCTTGTGAACGAGGAATGAATTCCAGAACTGAAAAGGGCGAGGTGGTGAAAATACTCTCACATTTTGCCAGCAACTTCCTTAGGTGCCTCAGCAAGCAATGCAATTCGGAACTACATCCACTCTGCCAAATCTCCAACAGCTTCAATTTCATTCATAGGAACAATGTATGGTGACCCTGCACCAGTTATGGCAGGATTTTCTGCTAGAGGGCCAAGTATAGTGGGGCCAGATGTGATTAAACCAGATGTAACTGCACCTGGTGTGAACATCTTGGCTTCATGGCCACCATTAACTGCTCCAAGCCTGCTTAAGAGTGACAAAAGGCGTGTGCTATATAACATAGTTTCCGGCACCTCGAT…
	Coding sequence	ATGGACAATAGTAATGGATCTCCAAGCCAAAATCGGAACTCTAGGTCTAGGAGCCCTTCTGATCATGCAA GAGCTCAATCTCCAATTCCACATGGTGGTTCTGATCCACATGCACCATCAACTCATCATCACCCTGCATA TTCATTCTCTTATCCTCCGGGACCATATTCCCACAACTATTACCCTCCACCTCCTTTATCACCTTCTTCA CACCCTTCTCTTCCACACTCACCATGTAGCCATAGATATGCATACACCTCACTTCCTGTGTCACCCAGCC CCGGTTCTAGCTCCCCTGGTCCTCCAATTAACCGCCCTCCGCCTCAATTGGTTGCCTTTAACCGCCCTCT TCCGCGATTAGACTATCCCCTGAGTATCGGGGGGCCAACAACTA…
AiPLDβ2	Amino acid sequence	MDNNGSPNQYPNPYFYPPNPYQPYPPPPTGIPVPNPYEHVPYPYPYNPSHSFNYSYPPPPRSSLSYSGSGHIDYPCPPHP QSPSSCAPLDFNQPPPKTSYLATAPSAPTNPYPAYPYHVPPGSQSPSRASHSHTSSLPYGSSQYYYPQNEAYLSPQQSDA HSRTNSFAGPYYVENTSSTGGGSGTPQPSDDSKPSPSAITYPPLDDLMSNVRLSDSTPSDIVSSPQQPVRPLMHSISTSK IEQKKDDFYGHANNSFSGWGNSYSSRVDSSKLSSSSFGSFNESVQIVPVQNKGSLRVLLLHGNLDIWVLEAKNLPNMDMF HKTLGDMFGKLPGTMGNKIEGTMNKVITSDPYVTISVANAVIGRTFVISNSENPVWMQHFYVPVAHHAAEVHFVV…
	Genomic sequence	GTTAGTAGAGAGAGAGAGAGAGAGAGAGCGTTGCCGGAGTTCAAAAACTTTGTTTCATCAGCTGGATCTT CGTCTTGTTCTTATTCTGCTTATTTCTGCATTTTTTTTTCAATCTCCGAATCTCCATAGAAAAAAGAGAA GGTGAGTTTTTTTATTTTTATTAATTCTCTCTTTCTCCTAATAAAAATAGAAAATCTCATCTTTGAGTTA ACTTTCTTTGTTTCCTTGAACATTCACCATTGATATACGTATCACCAGTGTCTGATCAATCCAAATTATA ATCATTCAAGCACTTCGCATATTGCTCTATTTGTATTCTTATTCGGAACTTCCGTGTATTACATGTACAA TTAGTTTGTAATTGTATCAATTGAAATCCAATTAGCATGGATAA…
	Promoter sequence	ATATAGGCTTCTGTCTCCCACTAATTCGAACCGGCCTGGTTCGAATTATGGTTGGTTTAATTCGAACCAGCCTGGTTCAAATTACTTTGTCAGCGTTCTCTCTCTATAATTCGAACCACCCTGGTTCGAATTATGTGCACTTGAAGTTCGAACCATCTTGGTTCGATTTATTAACAACANNNNNNNNNNNNNNNNNNNNNNNNNNNNNNNNNNNNNNNNNNNNNNNNNNNNNNNNNNNNNNNNNNNNNNNNNNNNNNNNNNNNNNNNNNNNNNNNNNNNNNNNNNNNNNNNNNNNNNNNNNNNNNNNNNNNNNNNNNNNNNNNNNNNNNNNNNNNNNNNNNNNNNNNNNNNNNNNNNNNNNNNNNNNNNNNNNNNNNNNNNNNNNNNNNNNNNNNNNNN…
	Coding sequence	ATGGATAATAATGGATCTCCAAACCAATATCCAAACCCATACTTTTACCCTCCCAACCCTTACCAACCAT ACCCACCTCCACCAACTGGAATTCCAGTTCCTAATCCATATGAACATGTTCCCTATCCATACCCTTATAA TCCTTCACATTCCTTCAATTATTCCTATCCCCCACCTCCTAGATCATCCTTATCATACTCTGGTTCGGGC CATATCGACTATCCCTGCCCCCCTCATCCTCAATCACCCTCCTCATGTGCTCCCTTAGACTTCAACCAGC CACCACCGAAGACATCTTATCTGGCTACTGCCCCTAGTGCTCCTACCAATCCTTACCCTGCTTATCCCTA CCATGTTCCTCCAGGGAGTCAGAGTCCGTCTCGAGCTTCCCATT…
AiPLDγ	Amino acid sequence	MAHLVYGETPSFGGSHHGQPHQFLPFPTSSSSLPIFLLHGNLEIWIHEAKNLPNMDTFSNKLGGMLSKLPMNLGGKIEGH VSQNLSTSDPYVTVSVSGAVIARTFVIRNSENPVWMQHFNVPVAHHAAEVHFVVKDSDFVGSQIIGAVGIPVERLIDGTK VEGVFPILNASGKPCKHGAVLNLSVQYTHVDKVALYGNGVGAGPNYEGVPDTYFPLRKGGRVTLYQDAHVHEGFLNNLDA NYKHKSCWDDIFDAISEARRLVYIVGWSVYYNVSLIRGTRGDGKDCTLGELLKAKSQEGVRVLLLVWDDPTSNSFLGQKT VGLMDTHDEDTRHFFKHSSVRVLLCPRAGGKGHSLLKTQEAGTIYTHHQKTVIVDADAGHHKRKIVAFIGGLDLC…
	Genomic sequence	TAAATAATAAAAAAAATAAGGCGTGAGATCAGACTTGTTCTCATTCGTCTAGAAATTAAACGAACAAATA ACGTTGAAATCCGTTGTAATGAAAGACTAGACTTTTTCTCAATCATGTTGGTTTCTCCTCCCGTTCCGAT CCCAATTCGCATTTTCATTTGGTGTTTCCACTTGCCTCTAGTTGACTTTCTTTTACTCGATGATCAAAGT CAAACACTCATATATATATGCATCGATCTTGCATTGCAATATCTGTATCCTCTTCATTCTTCGTTCTTTC GAATTCCAGCCATTTTAGCAACTCCAAATCATGGCTCATTTGGTGTACGGTGAAACTCCATCCTTTGGAG GCTCACATCACGGACAACCCCACCAATTTCTTCCATTTCCAACT…
	Promoter sequence	CACTTCCGACGACAAAGAAGGATTAGCGACGCTGATGAGGACTAATGCGACGAGGAGTAGGATGAAGCGAGGCTGCGGACTGAGCGGCGAGGAGGAAGGCAATGCCAAGGACGAGCGAGGCGGACGACGGCGTTGCAGAGGAACGGCGAAGCGGAAGAATGGCGCTGGAGATGACGCGGCAGCATCGAGAAGGACGGCGGTGCGGACGAATAATCACACGGACGAATTAAAATCTTCAATTTTATTGAATTTATATTTTTTGAAGTGTATTTAAATGATAATTTGCTAATAATTAAAAATAATAAAACTGAAATAGAAAATTTAAATTTTAAATTTTAAATTTTAAATTTTAGTTTTATTTAGTTTGTATTTTAGATGTGTATTTAATTTTAAAAAGAC…
	Coding sequence	ATGGCTCATTTGGTGTACGGTGAAACTCCATCCTTTGGAGGCTCACATCACGGACAACCCCACCAATTTC TTCCATTTCCAACTTCTTCAAGCTCTTTACCCATTTTCCTCTTACATGGCAACTTGGAAATATGGATCCA CGAGGCCAAGAACCTTCCCAACATGGACACCTTCAGCAACAAGCTAGGAGGCATGCTTTCCAAGCTCCCT ATGAATCTTGGAGGCAAAATAGAAGGCCACGTGTCCCAAAACTTATCCACCAGTGATCCCTATGTCACAG TGTCTGTGTCAGGTGCTGTAATAGCCAGAACCTTTGTCATCAGAAATTCTGAGAACCCTGTTTGGATGCA GCACTTCAATGTCCCTGTTGCTCATCATGCTGCAGAGGTTCACT…
AiPLDδ1	Amino acid sequence	MAETGNGNGFMYLHGDLDLKIIEARHLPNMDIVSERFRRCVTACDTINFHSSEPADTATADGTDNPPATARRHRGKIITS DPYVTVSVPQATVARTRVIRNAQNPRWDERFSIPLAHPLVDLEFRVKDDDVFGAETMGTVKIPATTIATGEAISGWFPIL SSSGKPPKPNAALRIEMQFTAVQDNPLYRSGIAADPEHRGVRHTYFPVRKGSSVRLYQDAHCPEGLLPEIELEGGKVYKH EKCWEDICYAISEAHHMVYVVGWSVYHKIKLVREPTKPLPRGGDLTLGELLKYKSQEGVRVLLMVWDDKTSHDKFFFKSS GVMQTHDEETKKFFKHSSVMCVLAPRYGSSKLSFLKQQVVGTVFTHHQKCVIVDTQAPGNDRKITVFMGGLDLCD…
	Genomic sequence	GTCAAATCATTTTGGTTTTTGGGATGGAAACCGTTCATAGAATTATGTGAAGGCGCCAGCGGGGTAAGAG TAAGACAGTGCAAAAGTCTGCAACACAACACAAGCAAGCAAACCGCAAAGCAGCACGTGATTTCAGTTCC ACTCTCCCAAGCCAAAGCCATTCCAAACTTCAAGAACCCTCTCTTTATTCTCTCTTCTCTTCCGTGCACC CTTTCATATTCTACACTCGCCCGCACGGGAACACTGCCTCCTTCATGGCGGAAACCGGTAACGGCAATGG CTTCATGTACCTCCACGGCGACCTCGACCTCAAAATCATTGAGGCTCGACACTTACCTAACATGGACATC GTCTCCGAGCGGTTCCGCCGCTGCGTCACCGCCTGCGACACCAT…
	Promoter sequence	GCTTCAGCCATGTCGTACACCTACTTAGTATATTGTATAGAAGTAATGAAAAGCACAAGTAAACTTAAGGTTACCAGTATCTGAGGTTCTGCCGAAGGGCCACATGGAGGCTCCATTGACACTCATTGTCAACTTGACGGCACTACACATAGTACTTTAACCGGTCCGATTCGATCACCCGGTACTCCGCACTCCTCCGAATACTGTAGTTCTTCACACCATGAAGCATTGCCTCTCGGCTTCTAAACTTGTGGCCGATCCGAAACTCTACACCGCCGTCTAGGTTGTAATCTTCTTCACCCGTGTCAAGAAACAGAGTCCTCTCATGCATGGCGTCCAGATCCCGACTGTGATAGTAAGACGGAACTGCCGAAAGCGCCGGTATTGGAAGAGGTGGAG…
	Coding sequence	ATGGCGGAAACCGGTAACGGCAATGGCTTCATGTACCTCCACGGCGACCTCGACCTCAAAATCATTGAGG CTCGACACTTACCTAACATGGACATCGTCTCCGAGCGGTTCCGCCGCTGCGTCACCGCCTGCGACACCAT CAACTTCCACTCCTCAGAACCCGCCGATACCGCCACCGCTGACGGCACCGACAACCCTCCTGCCACCGCC CGCCGCCACCGCGGTAAAATCATCACCAGCGACCCCTATGTCACTGTCTCTGTCCCCCAGGCCACCGTGG CCCGCACGCGCGTGATTCGCAACGCTCAGAACCCGCGTTGGGACGAACGCTTCAGCATCCCGCTTGCTCA TCCTCTCGTCGACCTCGAGTTCCGCGTCAAGGACGACGACGTCT…
AiPLDδ2	Amino acid sequence	MVTESKSDTVVYLHGDLDLRIIEARYLPNMDMLSERFRRFFSALNTCTASITGRKKTEKRHRHGKIITSDPYVTVCIAGA TVARTRVIANSQNPTWNEHFKIPLAHQATELEFYIKDNDMFGADLIGVAFVSADKILSGETVSSWFPIIGTSGRPPKPNC AVKLEMKFTKCEDSPLYRSNIAPEPNRFAVPDTYFPIRHGGSVTLYQDAHVPDSMLPEIGLDDGVEFQQGKCWEDICHSI LEAHHLVYIVGWSIYDKVKLVREPTRPLPSGGDLSLGELLKYKSQEGVRVLMLVWDDKTSHNKFFIHTDGVMQTHDEETR RFFKHSSVTCVLSPRYASSKLSIFRQQVVGTLFTHHQKCVIVDTQGQGNHRKITAFIGGLDLCDGRYDTPEHRIV…
	Genomic sequence	CACCGCGGCATAACTGAACTATATATATAAACAAAACGATGCGGTAACGCCGACGGAGCCCCGGTTTGTT GTGTGGTGTGATAGCGGGCGTTTGCGCTTTCAAACGCTCTCTATCACCAAAGTCTCCCCACGTTTTAAAA AATAAATAAATATCTATAATATATATATAATAGTTGAAGGTTTTCGATTTCAAGTTTTCAACCCAATGGT GACGGAGTCGAAATCCGACACCGTGGTGTACCTCCATGGAGACCTCGATCTTCGGATCATTGAGGCTCGT TACCTCCCCAACATGGACATGCTCTCGGAGCGCTTCCGCAGATTCTTCTCTGCTCTAAACACATGCACCG CCTCCATCACCGGCAGGAAGAAGACCGAGAAGAGACACCGCCAC…
	Promoter sequence	GTGGTTCCTACCATTTTGAGTTGAAGGACAAATATTAATTGGGTCCCTAATATTAGTGATCGTAAATATTTACTCAACATGGAACGACTCATTTCCTCCGGCTATGCATTTGACGAGGAAGCAAGATGTTGAAGTCTGTTCCTAGAACTGGAATTATAGCATATTTTATAGGCTTTTCTAGTTTAGCACCATTGTATTGCTTTGGTTCGTCTATATGGCCTTTTTTAGATCAAAAGATACCAAGGTAAATTTTGATTTTTACAGTTATTGACATTTTGATATCTTGTTACACAATTTGGAAATACTAATCAAAATATGTGCAAGTGAAAATGTGAAATATATATGTCTACTGGTGTAAATCTTCCCTCTTGATCTTGATTTATTGGTATGGTTTTTTCC…
	Coding sequence	ATGGTGACGGAGTCGAAATCCGACACCGTGGTGTACCTCCATGGAGACCTCGATCTTCGGATCATTGAGG CTCGTTACCTCCCCAACATGGACATGCTCTCGGAGCGCTTCCGCAGATTCTTCTCTGCTCTAAACACATG CACCGCCTCCATCACCGGCAGGAAGAAGACCGAGAAGAGACACCGCCACGGAAAGATCATCACCAGCGAC CCTTACGTCACCGTCTGCATCGCCGGCGCCACCGTGGCTCGAACCCGCGTCATTGCTAACTCTCAGAACC CTACCTGGAACGAGCATTTCAAGATCCCTCTGGCTCACCAGGCCACGGAGCTGGAATTTTACATCAAAGA TAACGACATGTTCGGCGCAGACTTGATCGGAGTCGCATTCGTCT…
AiPLDδ3	Amino acid sequence	MENRFRIIRESDLLMMDNAASEPVFLHGDLDLWILEAKALPNLDLSTETMRKCITMGNSCSPPFVKGLKTHSGRHKMITS DPYVSVCLSGATIAQTRIIPNCENPLWDEHFLIPVAHPAQKLEFHVKDNDVLGAELIGVVDISANKILSGGIIDDWFPIV GQNGNCLKPYPELHLSIQFRPVGAEETGSLGVPDTYFPLRKGGSVTLYQDAHVPDGKLPEIPLEDGKVFQHGKCWEEICQ AILEAHNLIYIIGWSVYHPVKLIREPSKPLPSQAELSLGELLKYKSQEGVRVVMLIWDDKTSHDKFLLKTDGVMQTHDEQ TRKYFKNSTVHCVLAPRYASSKLSVFKQQVVGTLFSHHQKCVLVDTQASGNNRKITAFIGGLDLCDGRYDTPEHR…
	Genomic sequence	TTAACTTGAGTAATAAGTATACAACAATTTAACGTTTATCTTAACTAGTACTAATAAAAATAATTAGAAT TACCTACGTGGAAACAATTACACAAAGTAGGTGGGTATAAAATTAAATTTACTCATACTTGGGTTTTCTT GAGAAACAAGGTATTGAAGTATAATAAATTATAAATTTAAATAGGCTTTAGGCAATATAATACAAATCAT TTGCACCAATCAAAACTCATTTATCAATCAAAACTCATCGGATTTCCCGCCATTTTCGGGTGAGAATGCA ATTGCAAATGTAATGCAATGCAATGCGCTTTCTCTCTGTTGTCGTTCTTCTTCTCTTTCCGCTCCTGATC CACCTCCTACCGCCATGTAATCCTCATTCATAAAGAGGTGATTC…
	Promoter sequence	CAGAACTATGGTCAAGCGTCACAGAACTATCCACCCCAACAGAACTATGGTCAAGCGTCACAGAACTATCCACCCCAACAGAATTCTGGTCAACCACCACAGAACTATCCTCCCCAGCAGAATTATGGTCAACCATCACAGAACTACGGCCAAGCTTCACAGAACTATGCTCCCCAACAGAACTACAGCCAAGCTCCGCAGAACTATGGCCGATCACCAGAGACTTATCCTCCCCAACAGAATTTTGGTCAAGCACCACAAAACCATCCACAGCAACAAACCTATGGTTCTGCTTCACAGCAAAGATATGGCCCTGCATCGCCACAATATCCGCAGCAGCAGAGCTATGGATCACCAGGACAAGGAGATAGTAGAAATTATGTGCCACAGCAAAACTTT…
	Coding sequence	ATGGAGAATCGATTCAGAATTATTAGAGAATCTGATCTCTTAATGATGGATAATGCAGCTTCAGAACCAG TTTTCTTACATGGCGACTTGGATCTCTGGATTCTTGAGGCAAAAGCTCTCCCGAATTTGGATCTTTCCAC GGAGACTATGCGAAAATGCATTACCATGGGCAACAGCTGTTCCCCTCCCTTTGTGAAAGGGCTCAAGACA CATTCAGGGAGACACAAAATGATTACCAGCGACCCCTATGTGTCCGTGTGCCTCTCGGGGGCTACCATTG CTCAAACTAGGATCATTCCTAACTGTGAAAACCCTTTGTGGGACGAGCATTTCTTAATTCCGGTTGCTCA CCCTGCTCAGAAATTGGAGTTCCATGTCAAAGACAATGATGTTC…
AiPLDδ4	Amino acid sequence	MDNNNNIKKEQVFLHGDLDIYVIEAKSLPNLDLSSEAVRRCLSMGNFFTSPFSKKMRSSGKDKMITSDPYVSVVIAGATI AQTRVIPNSENPIWDEHFIMPVAHPAHKIEFIVKDNDVLGAELIGVVDIPVQRVVSGENIDDWFPIIGQYSNCLQAYPEL HISIQFWPVGGVKDDICSGDSGVPKTYFPLRKGGNVTLYQDAHVPDGMLPDIELDGGKVFQAGKCWEDICHAILEAHHLI YVIGWSVYHPIKLVREPTRPLPCGGELSLGELLKYKSQEGLRVVMLIWDDRTSHDKFLIKTDGVMQTHDEETKKFFKNSA VHCVLSPRYASNKLSIFKQQVVGTLFTHHQKCVLVDSQGAGNNRKISAFIGGLDLCDGRYDTPQHRLFRDLETVY…
	Genomic sequence	AAATTTTACTGAGTATTTAAAAAGATGACTAAGAAAAGGGTCACATATTCCAAGAAAACTGGCACTATTT TAGGCCTCCTTGTGGATGTGGTGTTGCGTCATACTTTGCAAATTTGTTATCTGGAAAACCATGCATTTTC TTTTCTTTTTTCGACATTTTATTAATTTTTTCTTCTCATTTTCTTCTTCATCATATCTGTTAAGTTTTCC AGGTAACCCTAGATTTTTGTTTCAGTTACCTTGGAATCAGTTAGAAACAGGAGACATGTTAGGTTGGGTT GATCCATGTTTGCATTATTACAAGAAATTGTTGATTAGCAGATTCTGTTTTATGATAAAAAGTTGACAAA AAGCATCATCATGATGTGATGATTGAGAATCCAAGCATCAAATT…
	Promoter sequence	TTCTAATTGTATGTTATTTTAACATCTGAAAAATATTTGTTACTGTGACGATTACTAGTTGCAATTCTAAATTTTGTGGCACCAATATACTTAGTTCCCTGCTAGCAACTGAAGTGAAGTTATGAAAACCAAAAGTGTCGCATAGATTTCTTCGTATCCAATGGCTACAAATTTTACACAAATAAGAACCACAAAAACGTTCAATCCTAATTTTCACGGACGACAAGAGGATTGTGGCAACCACAGTCACTCACTAAGAACAAGTGGTGACAATAGAGATAAATAAAACAAGGTCCTGCATGCTGCCACGTAGCAGATAAGGCTTCTTCATGCCTTCAACTACTTGTGTTGAGCACGCTATTTCCACATTCTCACCCTTCTATCTAAACTACTTCTCTT…
	Coding sequence	ATGGATAATAATAATAATATCAAGAAAGAACAAGTCTTCTTACATGGTGACTTGGATATTTATGTAATAG AAGCAAAATCTCTTCCAAACTTGGATCTTTCTTCAGAAGCAGTAAGAAGATGCCTGAGCATGGGGAACTT CTTCACATCACCATTCTCAAAGAAAATGAGGAGTTCAGGGAAAGATAAGATGATAACAAGTGACCCTTAT GTCTCTGTAGTCATAGCAGGTGCTACCATAGCTCAAACTAGAGTGATTCCAAACAGCGAAAACCCGATTT GGGACGAGCATTTCATCATGCCGGTTGCTCACCCTGCTCACAAGATTGAGTTCATTGTGAAGGACAATGA TGTTCTTGGTGCTGAGTTAATTGGTGTAGTTGATATTCCTGTTC…
AiPLDε1	Amino acid sequence	MAVMEEKHSLLHGTIEATIFDATPYSPSFPFNCLCPNGKPAFVTIKIGNKVMAKTTQERGRVWNQTFQIQCAHPCDSTIT ITLKTSCSILGKFQIKAQQLKEGSFMNGFLPLLMENGKPSTQLKLRFILWFKPADLETSWAKIISSGDYKGINDATFPQR SNCQVKLYHDAHHSHDFQPPFDLCGAPRNLWEDVYKAIEGAKYLIYIAGWSFNPNMILVRDPQTEIPHAREVKLGELLKR KADEGVAVRIMIWDDETSLPFIKIKGVMNTHDEESFAYFKHTKVICRKCPRLHHKFPTVFAHHQKTITVDTRAPNNSANE REILSFLGGVDLCDGRYDTETHSLFRTLDKESHYHDFYQTNIAGASLNKGGPREPWHDAHACVTGEAAWDVLTNF…
	Genomic sequence	GAATCCAACAAAACTGTTCCAGCTTTAATTAATTAATTAATTAATATTGGATTAATATAACAAAGTCAGC CTCTTAATCCTCTGCATATTCTTCTTAATTGACCATCATATTGATTTGGTCTTTTCCTGTGTTTTGAGTT CAAGAAACTTGTGCTTCAAGCGAAAACTTGTTGGAAGGTTAACTACAAGTTTTTCCAAGCTCCCCTCTAA CAGTTTAATTGCATTTTAAGGTCCCTTCTTTTTGCTTCTTCATCTGCATTATGTAGCACCACCAACCTCA TAGAACCTTTATATATGAAATGTGATCATATATATTCAGTTTACCTCAAAAGTCAAAGCAAAGTTGATAG TTTTCTCATTGTGAAAAAGTTGCTACAAGGTTATGGCAGTAATG…
	Promoter sequence	TGATGTGTAATTGACGGCAGGATAACATTGAATCACTTTTACAAACGTTAGGGATACAAATAGGACGATTTAAACGTTAGGAACACAAATAGGATTTACTCCAAACGTTAGGGACAAAAACGATACTTTACTCTATTTTTTAAAGAGAACATACCTAATATGTACCAATGAATGCCTCCTATTTGTTTCACTAAAATACGTAGTTTTGAGTAATTGCAAAATGCGTGTTTTGTTAGAGACTTATTTGTTCTTTTAATACATAACATCGTCACGACAATATAACAGTCACATATAATTAATAAAATAAAATTTGTGGCAAAAGTGTTTGATGTGAAATTCTATTATAATTAACTATAAGATGTTCATTAGAAAACTTCAATTTTGAGAATAAGAGCAATA…
	Coding sequence	ATGGCAGTAATGGAAGAAAAGCATTCTCTTCTCCATGGAACAATTGAAGCTACTATCTTTGATGCCACAC CTTATTCTCCTTCATTTCCCTTTAATTGTCTATGTCCAAATGGAAAGCCTGCTTTTGTGACCATCAAAAT AGGCAACAAGGTGATGGCAAAAACTACACAAGAAAGAGGGCGTGTGTGGAACCAAACTTTTCAGATTCAA TGTGCTCATCCATGTGATTCAACCATCACCATCACTCTGAAAACATCATGTTCCATATTGGGAAAATTCC AAATTAAGGCTCAGCAATTGAAAGAAGGAAGCTTCATGAATGGTTTCCTCCCCCTCCTAATGGAAAATGG AAAACCAAGCACACAACTCAAGTTGAGGTTCATATTATGGTTTA…
AiPLDε2	Amino acid sequence	MAKDDDEMPKILHGTIEATIFNASSPPSSSSFPFKCLCLKAEKPAYVTIKIDKNKVAKTIEDIDRVWNQTFKIQCAYPID STITITLKTKTCTLGKYHIKGQKLLEEGGLINGFIPLLMEDNNGKRPNQQKLKLKFQLWFNSAEELLEPISWAKIMRFGN SCQGMRDSCTTFPQRSNCYVKLYHDAHHCSTFQPNIGLLCEAPRKLWEDVYKAIEGAKHIIYIAAWSLNPNLVLVRDPQT EIPHAKGIKLGDLLKKKAEEGVAVRIMLWDDEKSLPFIKKNKGVITNSNNTQHHDDDDDDDNDDAFAYFKKTRVICTKCP RLHHKFPTLFSHHQKTITLDTKSPNNSSDDDGEDERELMSFLGGLDLCEGRYDTEQHSLFHTLIRESHCYDFYQP…
	Genomic sequence	ATAATTGGTAATGCTAATTAAATTGACAAACTAGCCAAGAGTAGTTATTATTATTCTATCATATGTCTTA TTACCTACTTGTTATCTTTGTGAATATTTGAAGTTAGTAGGAGGACATGGCAAAAGATGATGATGAAATG CCTAAGATCCTTCATGGAACAATTGAAGCTACCATCTTCAATGCCTCATCACCTCCCTCTTCTTCTTCAT TTCCCTTCAAGGTAAGTCCCTAACAAAAATGATTTTCATATGTTACATGCATTAATTAGTCCTTCATGAT TGAGGCTAGCACATATTTAATAATTTGGATTCAATATTGCTATATATATATGTGTATACTTTATTTAAGG TGATGTAAATTTAGGCTGTTAAATAATCTTAAGGCAATTGTCAA…
	Promoter sequence	AATCCAAGAAAGGTACTCTTGCTTTTAAAATTGATCTTGAAAAAGCTTATGATAGGGTGGATTGGAGGTTTTTGGAGAGTACTCTCGTTGCTTTTGGTTTTCCTATCATCACTATTAATTTGATTATGACTTGTGTCCGTGCATCATCTCTTTCTATTATGTGGAATGGGAACAGATTGGATAGTTTTGCTCCTAGAAGGGGGCTTAGACAGGGCGATCCAATGTCTCCTTACTTATTTGTGTTTTGTATGGAAAGACTTGCTTGCTATATATCTCATAAGGTGATCGAGGGTGTGTGGAAACCAGTTTCTGTCACTAGGGGTGGCCCAAAATTTTCTCATTTGATGTTTGCAGATGATCTCAGGAATTGGAATTGGAGAGTCTCTATTCTTTTAATTC…
	Coding sequence	ATGGCAAAAGATGATGATGAAATGCCTAAGATCCTTCATGGAACAATTGAAGCTACCATCTTCAATGCCT CATCACCTCCCTCTTCTTCTTCATTTCCCTTCAAGTGTCTATGTTTAAAAGCAGAAAAACCAGCTTATGT GACAATCAAGATAGACAAGAACAAGGTTGCAAAAACAATTGAAGACATTGATCGTGTATGGAACCAAACC TTCAAGATCCAATGTGCATACCCAATTGATTCAACAATCACAATAACACTCAAAACAAAAACTTGCACAT TAGGAAAGTACCACATAAAAGGCCAAAAGCTTCTAGAAGAAGGAGGCTTAATCAATGGATTCATCCCTCT ACTAATGGAAGATAATAATGGGAAAAGACCAAACCAACAAAAAC…
AiPLDζ1	Amino acid sequence	MAEGGAVVVIRLGREKAEGGGGGSGLGAVKKRRVCRSAEEGVSVSRPETGEISPILLSYTIELEYKQFKWRLHKRAAQVL YLQFALRKRVLIEQLHDKQEQIKEWLQSLGIVDHTVTIHDDEEPDDGAVPLHHEDSVKSRYVPSVAALSIIRPSLGGQQS VVDRAKVAMQSYLNLFLENLDIVNSSEVCRFLEVSKLSFLHEYGPKLREGYVTVKHLSNVSQDSEACHPCDWFRGCNNSW KKVWAVLKHGFLALLDGPFSNTPLDILVFDVLPSSKGDKTQIHLADPVKECNPLRYTFKVTSGNRTISLRTTSNGRVKAW VNAINEAGLRPSEGWCRPHRFASFAPVRGLTEDGSQAQWFVDGKAAFEAIASSIQAAKSEIFITGWWLCPELYLK…
	Genomic sequence	ATGGCAGAGGGTGGAGCTGTGGTGGTGATTCGATTAGGTCGCGAAAAGGCTGAGGGTGGTGGTGGTGGTA GCGGTTTGGGTGCAGTGAAGAAGAGGAGAGTTTGCAGAAGTGCGGAGGAAGGGTTTTGCATTTGAATTTT ACCCTAATTTTACCGTTAGATTTATCAGTGAAAAAATTTGACAATAAAGTGGTCAACGTTGTCTAAATGC CGCATTTCACTGAAATCCTTATCGTCGAAAAATTTCGACAGAAAATCTGACGCTAATAAAAATAATTTTA TGTCTCAATTTACCGTCGAATTTAGATACGAAATTTTAAATCTGATGGTAACTAATTTGAGGAACGAATT CTTGCTCGTTATCGTTGGAAAATCTGCCGGTAACATTCGTTGCT…
	Promoter sequence	ATCGAAACTAAATACATAATTAAACAAAATAGAAGATATAAATTAGATAAATTNNNNNNNNNNNNNNNNNNCCCCCCACTTTTGAAATCATCGCTCTCTGGTCTTAGCGGGATCTTCTTGTAGCTCGGCTATGGGTAGTCGTATATCAGCTTGATGACATTGGTATACTCCTATGTATATGCATTATCATTTGGTGCAAACCTATTAAAGAAAAACTTAAGATTAGTAGTTTACTAAAAAATTATTTGAAGTAATCTATAAACTTGAATTATATTTAGATTCTTTTAGAAATTTTGGCAGAGTTTCATCTATAATTAGAAGATGCCTAAAACCCTATCCATCAACAATTTACTTAAACAATTCACAAACAAACCAATATAGCATTATATGACTTAAGCA…
	Coding sequence	ATGGCAGAGGGTGGAGCTGTGGTGGTGATTCGATTAGGTCGCGAAAAGGCTGAGGGTGGTGGTGGTGGTA GCGGTTTGGGTGCAGTGAAGAAGAGGAGAGTTTGCAGAAGTGCGGAGGAAGGCGTTTCGGTGTCGCGACC GGAGACCGGAGAAATTAGCCCAATCTTGCTTTCTTATACAATTGAGTTGGAGTACAAGCAGTTCAAGTGG CGTCTTCACAAGAGAGCAGCGCAAGTTCTCTACTTACAGTTTGCCCTGCGGAAACGTGTACTAATTGAAC AACTTCATGACAAACAAGAGCAGATAAAAGAATGGCTTCAGAGCTTAGGAATAGTAGATCACACAGTGAC AATACACGATGATGAAGAACCTGATGATGGAGCTGTGCCTTTAC…
AiPLDζ2	Amino acid sequence	MVMHLPKFSKDDNSRKCCLSDCFSCCNDNWQKVWAVLKPGFLALLADPFDVQPLDIIAFDVLPSSDGNVDHRQSLAQEMK DRNPLRHSFKVTCGNRCIRVRVKSSAKVKDWVTAINDAGLKPPEGWCHPHRYGSYAPPRGLIKDGSQAQWFVDGRAAFEA IASSIKDAKSEIFICGWWLCPELYLKRPFHAHASSRLDNLLEARAKQGVQIFVLIYKEVALALKINSSYSRRKLLSIHEN VRVLRYPDHFSTGVYLWSHHEKLVIVDHQICFIGGLDLCFGRYDTPEHKVGDLPPIIWPGKDYYNPRESEPNSWEDMMKD ELDRGKYPRMPWHDVHCALWGPPCRDIARHFVQRWNFAKRNKAPNEQAIPLLMPRHHMVIPHYLGKDTEVKIEYK…
	Genomic sequence	GTTCATGCCGATTTACCATTTGTTATTGAAGAATCAATTGTTTGACTGGTCTGTAATTTCTTGTTGCATT CTTGCTGTAGGTTTGCAAGTTTCTGGGGGTATCAAAGTTATCCTTTTTACCTGAATATGGTTCCAAGCTA CATGAAGATTATGTGATGGTGATGCATCTCCCAAAATTTTCAAAGGATGATAATTCCAGAAAGTGTTGTT TGTCTGATTGTTTTAGTTGTTGTAATGATAACTGGCAAAAGGTAACAAAATCCTGCTTTTGAGACTAGGC AATATGCTTCATTCATCTTGATCTGTTTTGAAGAATGTTAGACAAAGTAGGTTGCATCTTGCATAGTAAC AATAATACATTGGAACTACTGAAGTAATCAGAAAATCTTGTTAG…
	Promoter sequence	GTCTACTTCTAATCAATCAAAATTAAACATAAATAAAGAAATAAATCTGTACGTGGATCGGATTCGAATCCACCCAAACACAGTTCATGGAATCGCGAATTGCCGGTGGCAGCAGCAGCAGCCACCAGTACCACCAAATTCAGCCGGAGGCTTCGACGTCGTCGTTCTGGCAACCGCCGGAGCCTAGTCGGATCTTCGATGAGTTGCCGGAAGCCACCATTATATCGGTGTCTCGGCCAGAGGCCGCCGACATTACCCCCGCTCTCCTATCTTACACCATTCTTTTTCGCTACAGACAGGTACGTCTTTCTCCCGTCTCCATTTCTTCTCAATTACGCGATCCCGAGATCACGTGACATAACTGCCGCACATGCCAGCTTCATGTTGAACAATGTTCAC…
	Coding sequence	ATGGTGATGCATCTCCCAAAATTTTCAAAGGATGATAATTCCAGAAAGTGTTGTTTGTCTGATTGTTTTA GTTGTTGTAATGATAACTGGCAAAAGGTTTGGGCAGTACTGAAACCTGGGTTCTTAGCACTGCTAGCAGA TCCTTTTGATGTACAACCTTTGGACATTATTGCTTTTGATGTACTACCTTCCTCCGATGGGAATGTGGAT CATCGTCAATCACTGGCACAAGAAATGAAGGATCGAAATCCCTTGCGCCATTCGTTTAAGGTAACTTGTG GAAACCGGTGTATTAGAGTTAGAGTAAAAAGTAGTGCTAAAGTTAAAGATTGGGTCACTGCAATTAATGA TGCTGGACTCAAGCCCCCTGAAGGATGGTGTCATCCCCACCGCT…
AiPLDζ3	Amino acid sequence	MVHDDDEADDETFASHADEYAKNRDVPSSAALPIIRPALGRQQSVSDRAKSAMQGYLNHFLGNISIVNSPEVCKFLEVSK LSFLPEYGPKLKEDYVMVKHLPKIPKDDDSRKCCTSSCFSCCNDNWQKVWAVLKPGFLALLADPFDKQPLDIIVFDVLPP SDGNGDGRLSLASEIKERNPLRHSFKVTCGIRSIRIRGKSSSKVKDWVAAINDAGLRPPEGWCYPHRYGSFAPPRGLIED GSQAQWFVDGQAAFDAIASSIEDARSEIFICGWWVCPELYLRRPFDIHASSRLDNLLEAKAKQGVQIYILLYKEVALALK INSVYSKRKLLSIHENVRVLRYPDHFSSGVYLWSHHEKLVIVDNHICFIGGLDLCFGRYDSSEHKVGDCPPLIWP…
	Genomic sequence	AACAATGCTTCAAAAATATAATTTAACTTATAATTAAATTCAATTAAATAAATTTAATTTGAGTATGGCT AGAAGAATTCTGAAAAGGGAAGTAGAGCCAGTGAAGAAATGAAGTTTTGTGCACTTTTTTGTGACGCTGT TCACAGTTTCAGCCTGCCATAAACTCCCATTCTCACGAAAGCCGACGCTTCCACTCTTTCTCTCTCTCGA TTAGCTTCGGATCCGAAGCAACCAACGACGCCGTTTCAGCTTCTCTTCTTCTTCTTCTTCACAATTCCTA TTCCGATCCCTCATCGCTTCTCTCTAATTCGCCGCCGATTATATTTTGCCGATGGCGACTGAGCAGTTAA TGTCCGACGGCGGCGCCCACCGTTACTTCCCTATGAAACCGGAG…
	Promoter sequence	AAGAGTCATTTAGGGTGTGCGTGAGTGAGCGAAAATGCGTATGATAAATAAAAAAATTGAAGTAGTCTTTAAAATTGTTGTATTTATTTAAATAGTTTCTTAAATTTTAATTCTATCCATTATATCTTTAAAATTAACAAAAAATATATTCGATTAATCTCTAACAACGTAATGAGTCATTTGATAAAAAAATTGAAGAATTAACAAGATACACTTTTGCTAATCTTAATCTTAATTGGTATATTTGGGATAACAACTAATTTATGAAAGCACTTAGGAACTTAAACCCATAGAAATGTGTATGGTCTAAGACCAAAATAAAAAAAAAGTTACGATTATAAAATTTATTTTTAAAACATTTTTCGTGGTTAAGGCAAATCCATTCAATTGTAATGCTAA…
	Coding sequence	ATGGTGCATGATGACGATGAAGCTGATGATGAAACATTTGCTTCACATGCTGATGAATATGCAAAAAACA GAGATGTTCCATCTAGTGCTGCTCTACCAATTATACGACCAGCCTTAGGTAGGCAGCAGTCTGTGTCAGA CAGGGCAAAGAGTGCAATGCAAGGATATCTGAATCACTTTTTGGGAAATATCAGTATTGTTAACTCTCCA GAGGTCTGCAAGTTTTTAGAGGTATCGAAGCTATCTTTTTTGCCTGAATATGGACCTAAGCTGAAAGAAG ATTATGTAATGGTGAAACATCTGCCCAAAATTCCAAAGGATGATGATTCCAGAAAGTGTTGTACATCTAG CTGTTTTAGTTGTTGTAATGACAACTGGCAAAAGGTATGGGCTG…
AiPLDφ	Amino acid sequence	MEQFFSYHYAMMIKRSIMIGFFHFVFYMFILSNLAHSSSSSTPNCKAWLVQSIPTNMPHLFHVPGVLSTGDVLSWMAGNS TRRLDITAQYWELLASPDDPRSGDYGYSEQQMQEFGAQEGAALYQALEDAADRNVSIRLLSHSGVYPTFTLEPSKLAAGR PNVENVTLLLKDWWGSGIVHAKVWISDSRDVYIGSANNDWKSLTQVKEVGIYFAGCPRIANKVEIYFDSLWKLASLNSSD YTKTVFDQTWQVERKVPCWSHFIDPKERCKSPLPRYVETPRVTGYPILSDPHIFEVSIQTSWSNNSTMLPQVSYLSFAPP ELLFGKYQADEQAWIETIKSVGAKETVRISTMDWLGQSEFMDPTIFWPSLSTAISEVVFSKHATVKLLVAYWAHN…
	Genomic sequence	TAAGTTTTAAGAAGGAAGAAAAACTGTTAGAATTTCGTAGCTTAACTTTGACTCCATCGAAAGTCAAATG TGACAGCTAGTATTCTTGTGTTGCATATCGTTGGTTCCATTGTTGTGCTTTTACTTAAACATTATGTGAG ATGGAGCAATTTTTCTCATATCACTATGCAATGATGATCAAACGCAGTATCATGATTGGTTTCTTCCACT TTGTGTTTTATATGTTTATATTGAGCAACCTTGCTCATTCATCGTCATCGTCCACTCCAAACTGTAAAGC ATGGCTGGTCCAATCCATCCCCACAAATATGCCTCACCTCTTCCATGTCCCTGGTGTCCTCTCTACCGGT ATATTAACTCTCATTATATTTTGGCATTCACAGTTTTTGTATAG…
	Promoter sequence	AGGAAGAAGAGAAGGGAACGCGAAAAAGAGGAAGCGTCTTCCATAATGGTGAGTGAGAGCGCGTTTTGGAAACGGTTGAGTGACGCGTGTGTTATCACGCTCCAGTGGGTGAATGTAGTTTTTGTTAGATTTGGTCCAACTTGTAAGACTTGTAAGCCAAAAAGACTTGTATGTGTAGCATAGCTCCATTTATAAAAATTTGTATACATAAAATTTATTTATTTGTATGGATTAAATATTAGCCAAAATTACTAAAAATTTATAGCTCTCAAGACTTTCTGTTTTTTAAATTCTTCATAAATTGAAGTAATAACATGGAATTTTTTTAAGAAAAGAGCTTATACTTGCTGCGATTTTTGTGTATATAAAGCAAGACATATAATTGAGGCTGGGTTTGGT…
	Coding sequence	ATGGAGCAATTTTTCTCATATCACTATGCAATGATGATCAAACGCAGTATCATGATTGGTTTCTTCCACT TTGTGTTTTATATGTTTATATTGAGCAACCTTGCTCATTCATCGTCATCGTCCACTCCAAACTGTAAAGC ATGGCTGGTCCAATCCATCCCCACAAATATGCCTCACCTCTTCCATGTCCCTGGTGTCCTCTCTACCGGG GATGTGCTAAGTTGGATGGCTGGAAACTCCACCAGGAGGCTTGACATAACTGCTCAGTACTGGGAGCTGC TTGCTTCTCCGGATGATCCTCGCTCCGGCGATTATGGTTACTCTGAGCAACAGATGCAAGAGTTTGGTGC TCAAGAAGGTGCTGCACTCTATCAAGCGCTGGAGGATGCTGCAG…
AhPLDα1A	Amino acid sequence	MAQILLHGTLHVTIYEVDKLKTSGGNVFTKLVQNIEETVGFGKGVTKLYATIDLEKARVGRTRIIEKDHSNPRWYESFHI YCAHMASNIIFTVKDDNPIGATLIGRAYVPVEDVLDGEEVDRWVEILDEDKNPIHGNSKIHVKLQYFDVTKDKNWARGVR SAKFPGVPYTFFSQRRGCKVSLYQDAHVPDNFVPKIPLAGGQTYQPHRCWEDVFDAIEKARHLIYITGWSVYTEITLVRD SRRPKPGGDLTIGELLKKKANEGVRVLMLVWDDRTSVPLLKKDGLMATHDEETEKYFQGTEVHCILCPRNPDDGGSIIQD LQISTMFTHHQKIVVVDSDMPSGDSGKRRIVSFVGGIDLCDGRYDTQFHSLFRTLDTAHHDDFHQPNFAGASIMK…
	Genomic sequence	GCCCATTACCCTCTCATTGCCCACATCAATGCAAGCTGCTATTATAATCAAATTATTAATTTACATTTAA TATTTATATAGTGACTGCTTTTCTTCTTTTCTCCAACATCTCTCTCTTCACTTTCTCTCCTCTCTTCTGC ACTGATACCGGTTAGTCTCTTTTCCCTCCTATTCTTCTTCTTCGTGCTTAGATTCGGTGTTTAATCTACG ATCTACTCTTACTCTTTAATTTCAACTCAATCTACTCTGCTAATTAAGCACACCTGCTTTCAACTGATTT TCGATCTTCACTGTGACTGTGATCTGATCTAATCTGATCTGATCTGATCTGTGATTGTAGGTTGAGTGTG ATGGCGCAAATTCTCCTGCACGGGACTCTCCATGTCACCATCTA…
	Promoter sequence	TCTGTTCAATATTGGACATTTTGTCGTGACAATATATATATATATATATATATATATATATATATATATATATATATAATAATTTAAAATTTTTTTAAATGTAATGGTATACTAATATTTTAATAATTTTAATTGTTAATTTTAATTATAAAAAATATATATTATATATAATCAAGATTAATGATTTAAGATCACTAAAATACTAGTGTACTTATGTACTTAAAAACTTTTTAATAGTTTAACAACAAAATACCAGAATAAATAAATGAATAATGAATGGAGAATCTTAGTTTAGAAAAATGCATGTTATATGTAAATAATTATAATAATCAACACGTCTAATTCAGTCTAGTAAAACAGAAAAAGATCATATTCAAGTGACATGATGATGGCAAATGC…
	Coding sequence	ATGGCGCAAATTCTCCTGCACGGGACTCTCCATGTCACCATCTATGAGGTCGATAAGCTCAAGACAAGTG GTGGCAATGTTTTCACCAAGCTGGTGCAAAACATCGAGGAGACAGTTGGTTTTGGAAAAGGAGTTACCAA ACTGTATGCAACCATTGATCTGGAAAAAGCACGAGTTGGAAGGACCAGGATTATAGAAAAAGACCATAGT AATCCCAGATGGTACGAATCTTTTCACATTTACTGTGCCCACATGGCATCAAACATCATATTCACTGTGA AAGATGACAATCCCATTGGAGCAACCTTAATCGGAAGAGCATACGTGCCTGTTGAGGATGTCTTGGATGG TGAGGAAGTAGATAGATGGGTTGAGATATTGGATGAGGATAAGA…
AhPLDα1B	Amino acid sequence	MAQILLHGTLHVTIYEVDKLKTSGGNVFTKLVQNIEETVGFGKGVTKLYATIDLEKARVGRTRIIEKDHSNPRWYESFHI YCAHMASNIIFTVKDDNPIGATLIGRAYVPVEDVLDGEEVDRWVEILDEDKNPIHGNSKIHVKLQYFDVTKDKNWARGVR SAKFPGVPYTFFSQRRGCKVSLYQDAHVPDNFVPKIPLAGGQTYQPHRCWEDVFDAIEKARHLIYITGWSVYTEITLVRD SRRPKPGGDLTIGELLKKKANEGVRVLMLVWDDRTSVPLLKKDGLMATHDEETEKYFQGTEVHCILCPRNPDDGGSIIQD LQISTMFTHHQKIVVVDSDMPSGDSGKRRIVSFVGGIDLCDGRYDTQFHSLFRTLDTAHHDDFHQPNFAGASIMK…
	Genomic sequence	GCCCATTACCCTCTCATTGCCCACATCAATGCAAGCTGCTATTATAATCAAATTATTAATTTACATTTAA TATTTATATAGTGACTGCTTTTCTTCTTTTCTCCAACATCTCTCTCTTCACTTTCTCTCCTCTCTTCTGC ACTGATACCGGTTAGTCTCTTTTCCCTCCTATTCTTCTTCTTCGTGCTTAGATTCGGTGTTTAATCTACG ATCTACTCTTACTCTTTAATTTCAACTCAATCTACTCTGCTAATTAAGCACACCTGCTTTCAACTGATTT TCGATCTTCACTGTGACTGTGATCTGATCTAATCTGATCTGATCTGATCTGTGATTGTAGGTTGAGTGTG ATGGCGCAAATTCTCCTGCACGGGACTCTCCATGTCACCATCTA…
	Promoter sequence	TCTGTTCAATATTGGACATTTTGTCGTGACAATATATATATATATATATATATATATATATATATATATATATATATAATAATTTAAAATTTTTTTAAATGTAATGGTATACTAATATTTTAATAATTTTAATTGTTAATTTTAATTATAAAAAATATATATTATATATAATCAAGATTAATGATTTAAGATCACTAAAATACTAGTGTACTTATGTACTTAAAAACTTTTTAATAGTTTAACAACAAAATACCAGAATAAATAAATGAATAATGAATGGAGAATCTTAGTTTAGAAAAATGCATGTTATATGTAAATAATTATAATAATCAACACGTCTAATTCAGTCTAGTAAAACAGAAAAAGATCATATTCAAGTGACATGATGATGGCAAATGC…
	Coding sequence	ATGGCGCAAATTCTCCTGCACGGGACTCTCCATGTCACCATCTATGAGGTCGATAAGCTCAAGACAAGTG GTGGCAATGTTTTCACCAAGCTGGTGCAAAACATCGAGGAGACAGTTGGTTTTGGAAAAGGAGTTACCAA ACTGTATGCAACCATTGATCTGGAAAAAGCACGAGTTGGAAGGACCAGGATTATAGAAAAAGACCATAGT AATCCCAGATGGTACGAATCTTTTCACATTTACTGTGCCCACATGGCATCAAACATCATATTCACTGTGA AAGATGACAATCCCATTGGAGCAACCTTAATCGGAAGAGCATACGTGCCTGTTGAGGATGTCTTGGATGG TGAGGAAGTAGATAGATGGGTTGAGATATTGGATGAGGATAAGA…
AhPLDα2A	Amino acid sequence	MAMIMLHGTLHATIYEVDTISGASGGNLFTMIRQNIEETVGIGKGAPKIYATVDLEKARVGRTRKILNDHNPKWNESFHI YCAHTASNIIFTVKDDNPIGATLIGRAYVPVEEVLQGEEIDKWVEILDVHKKPVQGDSKIHVRLQYFDIKKDRCWGRGIR SPKFPGVPYTFFAQRQGCRVSLYQDAHVPENFIPKIPLAGGKTYEPHRCWEDIFDAITNAKHLIYITGWSVYTEISLVRD SRRPKAGGDSTLGELLKKKASEGVKVLMLVWDDRTSVGLLKKDGLMATHDEETAQFFSNTQVNCCLCPRNPDDGGSFVQS FQISTMFTHHQKIVVVDSEMPGKGTHMRRVVSFVGGIDLCDGRYDTAFHSLFRTLDTAHHDDFHQPNFPGADISK…
	Genomic sequence	CACCAAAAACTCTCTCTCTCTCTCTCTCTCTCCACACACACTCTCTCCATTACCATAGTTCCTTGCTCCT TTCTCGGATCTCTCACACACCCTTTTATCCTTTTCTCCTTCTCTTTTGCATTCTCCGTTCAAGTTCTTAT CTTTTCTCTGTTTTCAAAAGCTGTTTGTGGATTCCTTTTATTCTCCATTATTGTGATGTTGATTCAATTT TGAACCTTTTAATTCCATCTACACTCTTTGTTACCTCAAAGTTTGTATCTTTTCGTGTTGAACACTCGAA TCCCGCGTGATTTGTTGGTACATTTGAAGTGTTTTTTCATCTGGTTTTTTTGTGGTTGGTTTAAAATGGA AATGGTGTGATTTTGTTTTTTTGTTTTTGTTTTTTAACTTTTCG…
	Promoter sequence	ACTCAAATCTGACTTCATATTTGTATTTAAAAAAAAATTAAAACCACAAATCTGACCCTCAAATTTGTGGTTATCAACAAAAAAAAAAAAATTAAAACACCACAAATCTAACCCTCATGTTTGTGGTATCCATATAAATAAAAAACACACAAAGTTTCCACCTTATTTAAAAACACCACCTTCTACTCCCATATTAAAAATACAAAGCGTGTTACTTGCAAATTAAAATAGTCTATTATAATATAAGAAATGATATTTGCACCACCTTATTGTACATCTTCTTTTTTGTATATAAAAATAAATATTTTATTTTCTCTCATTTTTTGTCAATTATTTTTAATGCTAAAAATACAACACATATAAAAGAGATGTGAGAACATGAGTTTGTGAGTGAACTTG…
	Coding sequence	ATGGCAATGATTATGCTTCATGGGACTCTCCATGCTACAATTTACGAAGTCGATACGATCAGTGGTGCCT CGGGTGGAAATCTTTTTACCATGATCAGGCAAAATATTGAGGAGACTGTTGGTATTGGAAAGGGAGCTCC AAAAATCTATGCAACCGTTGATTTAGAGAAAGCAAGAGTGGGAAGGACTAGGAAAATACTGAATGATCAT AATCCAAAATGGAATGAGTCTTTTCACATTTACTGTGCCCATACAGCTTCAAATATCATATTCACTGTGA AAGATGATAATCCAATTGGGGCGACGTTGATCGGAAGAGCATATGTGCCTGTGGAGGAGGTCTTGCAGGG TGAGGAGATTGATAAATGGGTTGAAATATTGGATGTGCACAAAA…
AhPLDα2B	Amino acid sequence	MAMIMLHGTLHATIYEVDTISGASGGNLFTMIRQNIEETVGIGKGAPKIYATVDLEKARVGRTRKILNDHNPKWNESFHI YCAHTASNIIFTVKDDNPIGATLIGRAYVPVEEVLQGEEIDKWVEILDVNKKPVQGDSKIHVRLQYFDIRKDRCWGRGIR SPKFPGVPYTFFAQRQGCRVSLYQDAHVPENFIPKIPLAGGKTYEPHRCWEDIFDAITNAKHLIYITGWSVYTEISLVRD SRRPKAGGDSTLGELLKKKASEGVKVLMLVWDDRTSVGLLKKDGLMATHDEETAQFFSNTQVNCCLCPRNPDDGGSIVQS FQISTMFTHHQKIVVVDSEMPGKGSHMRRLVSFVGGIDLCDGRYDTAFHSLFRTLDTAHHDDFHQPNFPGADISK…
	Genomic sequence	CACACCAAAAACTCTCTCTCTCTCTCTCTTCACACACACTCTCTCCATTACCATAGTTCCTTGCTCCTTT CTCGGATCTCTCACACACCCTTTTATCCTTTTCTTCTTCTCTTTTGCATTCTCCGTTCAAGTTCTTATCT TTTCTCTGTTTTCAAAAGCTGTTTGTCGATTCCTTTTATTCTCCATTATTGTGACGTTGATTCAATTTTG AACCTTTTAATTCCATCTACACTCTTTGTTACCTCAAAGTTTGTATCTTTTCGTGTTGAACACTCGAATC CCGCGTGATTTATTGGTACATTTGAAGTGTTTTTTCAGATGGTTTTTTGTGGTTGGTTTAAAATGGAAAT GGTGTGATTTTGTTTTTTTGTTTTTGTTTTTTTAACTTTTCGTA…
	Promoter sequence	ATTTTCTTTTAAGATTTACAAGATTATACGTTGCACCACCAAGTCAACATGACTAAAACGCACGTTCTTGTGGAAAAAGAACCAAACTTTCTAAGTTACTTGCAAATTAAAATAGTCTTATAAATAAGAAATGATATTTGCACCACCTTATTGTATATCTTCTTTTTTGTATATAAAAATCAATATTTTATTTTCTCTCATTTATTGTCAATTATTTTTAATACTAATAATAATAGAATACATACAAAAGAGATGTGAGAACATGATAACTTAGGTTAGTTTGTGAGTGAACTTGTTTCACTATGAATTGAAAAATGCTCGAGTATTAGAATGAAATATTTTAATAAGAGGCGAACAATGTAACCATTCTAAGTTTCTAACTAGCCCCTCAAATGAGAG…
	Coding sequence	ATGGCAATGATTATGCTTCATGGGACTCTCCATGCTACAATTTACGAAGTCGATACGATCAGTGGTGCCT CGGGTGGAAATCTTTTTACCATGATCAGGCAAAATATTGAGGAGACTGTTGGTATTGGAAAGGGAGCTCC AAAAATCTATGCAACTGTTGATTTAGAGAAAGCAAGAGTGGGAAGGACTAGGAAAATACTGAATGATCAT AATCCAAAATGGAATGAGTCTTTTCACATTTACTGTGCCCATACAGCTTCAAATATCATATTCACTGTGA AAGATGATAATCCTATTGGGGCGACATTGATTGGAAGAGCATATGTGCCTGTGGAGGAGGTCTTGCAGGG TGAGGAGATTGATAAATGGGTTGAAATCTTGGATGTGAACAAAA…
AhPLDα3A	Amino acid sequence	MVHLLHGKLDVSIYEIDNLQNPKGISANLGKKCLTQLRNIFLCQCQPEVLPLGLYATVDLDKARVGRTRMIDDQPTNPHW NEKFHIYCAHLISHIIFTVKQDNPIGATLIGRAYVPVEQLINGNIVDTWAEILDEQHHPIQGGSKIHVRIQYFDVKNDSN WCQGLKSPQFQGVPHTFFNQKSGCKVTLYQDAHVQDNFSRPMAPSERKFYEPARCWKDIYNAIIDAKHFIYITGWSVYTE ISLVRDQNQRNSSIKLGELLKKKANEGVKVLMLVWDDRTSVPDFKKDGLMATHDQETEQYFKDTDVHCILCPRNPDDGRS IVQGFEISTMFTHHQKSVILDGQVEGEWKKRSVVSFIGGIDLCDGRYDTQEHPLFSTLNNVHHDDFHQPNFPGAS…
	Genomic sequence	GTAGCTTCATCAACATTTCCCCAACATTAGCCTTATCTTCATTCTGTAAGTACTCTAAGTACAAAAATTT TCCTTTTCCATTATCACCACCCATCGTTGATTCTAATTAATTATCTTATCGATAATATTAGGAAAACAAA AAAAAAATCAATTCAATAAATAGCTCAAATTTATTTTATTTAATATTTATTTATTGTAAGATGCATTAAA TAAAGTCAAAAATAATAAATTTTAACAATTTTTGGATAAAAATGTTTGTTTGCTAAAAGTTTTCACTATC TTATTCATACAGCCAACTCTTACCTAATAGAGAAATTCATAGGAATAGTTGTTAATATTGTTTAGTAAAG TTTTACTTTATCTTTTACATTATAAACATGGATTATTTTGTTTT…
	Promoter sequence	TAAGTTTTATTATTAGTCTATTATAAGCTTAATTATTTTATTATAATAGATTTAATTATCAGTAGCGTTAGAGAGTCCGTATATTTTTTATTTTTAGTCATTTAATTAATTATTATTTATATTTTTGTACATCAATCTAAAAAAAGTTCAATATATTTGATCGTATGTGATTACACACTCTTTTTTTTGTTAGTTAAATGCTGGCTAAATTTTAATCAAAGTGTTAATTTTTTAAACTTTTTTAAATTTTTTCTTTAATTATTTTGATGACTAATTATTTAGTTAAAAATATATAAATTAATAATTTTAAATATATAATGTCTAATTTCGTAATTAATTTTTAGTGCATATGTAATATTTTTATTTTTTTATTATTAGATAAGTTTAAATTTATTATAG…
	Coding sequence	ATGGTGCATTTGCTGCATGGGAAGCTAGATGTGAGTATATATGAGATTGACAACCTGCAAAATCCTAAGG GCATAAGTGCAAACCTGGGGAAGAAATGTCTTACCCAACTCAGGAACATTTTTCTGTGCCAATGTCAACC AGAGGTTCTTCCATTGGGCCTATATGCAACAGTTGATTTAGATAAGGCAAGGGTTGGGAGAACAAGAATG ATAGATGATCAACCAACAAATCCACATTGGAATGAGAAGTTTCACATATATTGTGCACACTTGATCTCAC ACATTATATTCACTGTCAAACAAGATAACCCTATTGGGGCAACCCTAATTGGAAGAGCTTATGTCCCAGT TGAACAACTCATTAATGGCAACATTGTTGATACTTGGGCTGAAA…
AhPLDα3B	Amino acid sequence	MVHLLHGKLDVSIYEIDKLQNPKGISANLGKKCLTQLRNIFLCHCQPEVLPLGLYATVDLDKARVGRTRMIDDQPTNPHW NEKFHIYCAHLISHIIFTVKQDNPIGATLIGRAYVPVEQLINGNIVDTWAEILDEQHHSIQGGSKIHVRIQYFDVKNDSN WSQGLKSPQFQGVPHTFFNQKSGCKVTLYQDAHVQDNFSRPMAPSERKFYEPARCWKDIYNAIIDAKHFIYITGWSVYTE ISLVRDQNQRNSSIKLGELLKKKANEGVKVLMLVWDDRTSVPDFKKDGLMATHDQETEQYFKDTDVHCILCPRNPDDGRS IVQGFEISTMFTHHQKSVILDGQVEGESKKRSVVSFIGGIDLCDGRYDTQEHPLFSTLNNVHHDDFHQPNFPGAS…
	Genomic sequence	CTTCATCAACATTTCCCCAACATTAGCCTTATCTTCATTCTGTAAGTACTCTCAGCACAAAAATTTTCCT TTTTTATTATCACCACCCCATCATTGATTCTAATTAATTATCTTTTCGATAGGAGGAAGTATGGAGTATA TGTATAATGTGTACAATAAGAGTGTAGGAATGTTCAATTCAGTAGGATATCAGATGTTTATTATCCCTGG TATTCGGATGGTTATTCTGAATAGTATGAGTATGTATTGTGTTTGAGAAATTAGTAGTATTTTATCCTGG ATATTCATTTTTTAACTCATATTGGGCCAAATAAATAGCCCATTTTACACATTGTACAAATACTCCATTG ACTCTCTAGCGAAATTCTTTCGATAATATTAGAAAGACAAAAAA…
	Promoter sequence	TAGGTATTAATTTGAAACTGTGTTTTATATTTTAAGAAGGGACTAATTTATTTTAGAGTATATTTTTTGAAGACTTAATTATTTTATAATAAAATTAGATTAAAAAGGATAAAAATATCAATTTGTCTAATGGAAATAATTTTTAAAATCTATAAAAAATCATAATATTTTATCTAAAATTCTTTGATAACCAATTTGAATATTTACTCAAAAATTTTTATATGACTACTAATTAAGCCCGCCATAGTTTAATTAGTATAGTTAGTTTTCTATATGTTTTATTTAAGTTGAATATAAAGTAGGAAAAGTATAGGGTACCAATATATTATTTGTCAATTTATTGTCAATAAGAATTAATTATTATATTTTAAACACATATATAAAGAGACACATCCAGAA…
	Coding sequence	ATGGTGCATTTGCTGCATGGGAAGCTAGATGTGAGTATATATGAGATTGACAAGCTGCAAAATCCTAAGG GCATAAGTGCAAACCTGGGGAAGAAATGTCTTACCCAACTCAGGAACATTTTTCTCTGCCATTGTCAACC AGAGGTTCTTCCATTGGGTCTATATGCAACAGTTGATTTAGATAAGGCAAGGGTTGGGAGAACAAGAATG ATAGATGATCAACCAACAAATCCACATTGGAATGAGAAGTTTCACATATATTGTGCACACTTGATCTCAC ACATTATATTCACTGTCAAACAAGATAACCCTATTGGGGCAACCCTAATTGGAAGAGCTTATGTCCCAGT TGAACAACTCATTAATGGCAACATTGTTGATACTTGGGCTGAAA…
AhPLDα4A	Amino acid sequence	MQHLLHGTLRVTIYEADKLQTGCNLDFCAKGTTHKGKRFLAQVKGCLLCRPEIVGRRLYATVDLDKARVGRTRMIGNQPS HPKWNETFQIYCAHTISQIVFTVKDGNPIGATLIGRAFIHSRELLQGHIVSRWLEILDDQDRFPLHGARIRVSVQFFAVT DHDYSTGITPSFNGVPRTFFNMRKGCKVTLYQDAHVLPGALPWIPLTVGRYYDEPPRCWEDIYNAIRNAKHLIYITGWSV YTEITLVRDKTTGPSVVTLGEILKERAEEGVRVLMLVWDDRSSVPQFKKDGLMGTHDQETEQYFRNTKVKCVLCPRNPDD GRSIVQGIQTSTMFTHHQKSVVVDGNVEGNNTKRGIISFIGGIDLCDGRYDTQEHPLFSSLNTVHRDDFHQPNFP…
	Genomic sequence	TTTTACTCAACAAACATTTCCCCACTTTTTCCCCTTCTTTTCTTCACTTTAATTAATTGCCCTCTATGAT TATGATATAGATCATATTATTATAGATAAAATAGAAGGGGGAAAAGCATAGTGTAAAAATAAAAATGCAG CATCTGCTACATGGAACGCTTAGGGTAACAATATATGAAGCTGATAAGTTGCAAACGGGATGTAATTTGG ATTTCTGTGCCAAGGTATCTTCAATTAAACTCTCCAATATATTTAAATAAAAGTTTTGTTTATTAAGGGT ACTTATTAACAGCGACGGATACAAAAGGAGTGAGAAGGGTTTCAGTCTCTCAAAATTTTAAAAAATTATA TCTATGTATAAAATATATATTGTGATTTAGTGTACATATATATG…
	Promoter sequence	TCTAGCATTTCATCACTGAGTTGTCGGTTTTGCTGAGACCCCTTCCTGCCAAAAAGCTTATTCAACTCTTCCCTAATTGTTAAACACCTGTTATTGTCCTTTTCTCCTTCATTTACTTGCAAATTTCCTATTTCTATCTCAATTACCATCAGCCAAGCTAGCTCGAGCTCATTCTTTGTTGTTCCCATACCAAAAGGTTCAACCTCCTTATTTTCCTTGGCTTGTGCGTGGTCCTGATCTCCGTCATTATGTTGTCTTGCATCCCAATTATCCTCTTCTGCCACACGAACTTTATCCTTCCCTTTCGTCATCCTATTTATAAAGACAGCTGGCCTCTCACCAAATTCTGAATGTTTGTTTTCAGAAATAGCACGCCTGAATGATAGACTTTCTGATTCT…
	Coding sequence	ATGCAGCATCTGCTACATGGAACGCTTAGGGTAACAATATATGAAGCTGATAAGTTGCAAACGGGATGTA ATTTGGATTTCTGTGCCAAGGGCACAACACACAAGGGGAAGAGATTCCTAGCCCAAGTCAAAGGATGTCT GCTGTGCAGGCCTGAGATTGTTGGAAGGAGACTATACGCAACAGTTGATCTAGACAAAGCAAGAGTTGGA AGAACAAGAATGATTGGAAACCAACCTTCACACCCAAAATGGAATGAAACATTTCAAATTTACTGCGCTC ACACCATCTCTCAAATTGTCTTCACCGTCAAAGATGGCAATCCAATCGGCGCAACTCTCATCGGAAGAGC CTTCATTCACTCCCGAGAACTCCTTCAAGGCCACATTGTTAGCA…
AhPLDα4B	Amino acid sequence	MKMQQHLLHGTLRVTIYEADKLQTGCNLDFCAKGTTHKGKRFLAQVKGCLLCRPEIVGRRLYATVDLDKARVGRTRMIGN QPSHPKWNETFQIYCAHTISQIVFTVKDGNPIGATLIGRAFIHSKELLQGHIVSRWLEILDDQDRLPVHGARIHVSVQFF PVTDYSTGITPSFNGVPRTFFNMRKGCKVTLYQDAHVLRGALPWIPLTVGRYYDEPPRCWEDIYNAIRNANHLIYITGWS VYTEITLVRDKTTGPSVVTLGELLKDKADEGVRVLMLVWDDRSSVPQFKKDGLMGTHDQETEQYFRNTKVKCFLCPRNPD DGRTIVQGIQTSAMFTHHQKSVVVDGNVEGNTKRGIVSFIGGIDLCDGRYDTQDHPLFSSLNTVHRDDFHQPNFP…
	Genomic sequence	TTTTACTCAACAAACATTTCCCCACTTTTTCCACCTATTTCCAATAGTCTCATTACACACTTGTTTCAAA TATTTTTTTCCCCTTCTTTTCTTCACTTTAATTGCCCTCTATGATTATGATATAGATGATATTATAGATA AAATAGAAGGGGGAAAAGCATAGTGTAAAAATGAAAATGCAGCAGCATCTGCTACATGGGACGCTTAGGG TAACAATATATGAAGCTGATAAGTTGCAAACGGGATGTAATTTGGATTTCTGTGCCAAGGTATCTTCAAT TAAACTCTCCAATATATTTAAATAAAAGTTTTGTTTATTAAGGGTGAGAAGGGATTTCGGTCTCCCAAAA TTTTAAAAAATTATATTTATATATGAAATATATATTTTGTGATT…
	Promoter sequence	ACTAAATAATCTATGTAATAAAAAAAATAAATCGTCTAAATTTCTAAGAGATATGATATTATATTGGTGTGGCTAATGACATTTGTCAAGAATACAAAAATATAAAATATAAAAAACATTTTTATCTTTTCTATAATATTTTCTATTTTATATTCTTAACAAGAGAACACTTAGCAAAATTTGAGTGATTGAGTGTAAGCACATGAATGGAACAATTGACAACAATAGTATATAATGATGATGATGATCATGTTGTTGTTTTAAAATAAATCATAAATTAACAGAGTGCAATTTCGTTAATTGAAATAATGATCATTTATTAACCGCATTAAATTAGTCGAGTGTTAGATAAGTTTGTTGGATTTTAGTAAACTTAAATTTTAGTTTTAGAAATAAAAA…
	Coding sequence	ATGAAAATGCAGCAGCATCTGCTACATGGGACGCTTAGGGTAACAATATATGAAGCTGATAAGTTGCAAA CGGGATGTAATTTGGATTTCTGTGCCAAGGGCACAACACACAAGGGGAAGAGATTCCTAGCCCAAGTCAA AGGATGTCTGCTGTGCAGGCCTGAGATTGTTGGAAGGAGACTATACGCAACAGTTGATCTAGACAAAGCA AGAGTTGGAAGAACAAGAATGATAGGAAACCAACCTTCACACCCTAAATGGAATGAAACATTTCAAATTT ACTGCGCTCACACCATCTCTCAAATTGTCTTCACCGTCAAAGATGGCAATCCAATCGGCGCAACTCTCAT CGGAAGAGCCTTCATTCACTCCAAAGAACTCCTTCAAGGCCACA…
AhPLDα5A	Amino acid sequence	MAKVRAGTLLHGVLHVTIFEADNLYVNDCCNCFPKLSEETFSSGKVGGCRIYTTINLGSTIVGRTRSVNQNEHFNFQWHQ SLRIYTAHIASEVVFHIKEDDTIIGAKVIGRAYFPVEELVNGENKDRWLQILNKKHKPLKARPRIHVKLQFFNVTKDINW SQGIKSLDFAGLTHSYFPQRSGCRVTLYQDTHIPTTFFPEILLTKGRYYELHQCWEDIFDAISKAKQLIYIAGWSLCTKI TLVRESTCKKQESSDLNLTLGELLKKKASEGVKVLMLIWDDRTSIKWLRNDGVMTTHDEDTESYFDGTGVHCVLCPRNPD KGESLIQGTEVATMFTHHQKIIIVDSDVPNEKSDSRRRILSFIGGIDLCDGRYDTPFHSIFGSLGTVHHNDFRQP…
	Genomic sequence	TGCATGTTATAGCCTTATAGGCTTATATAGCCCGGGAACATTATTTCTTATTCATTTCTAGTCTTTTGTT ACGCTGTTACACTTTTATTTCAATAACTTCTTCTGGGTTCTGGAGGCTAGGTTTTTGAGCACTTGCAATG GCAAAAGTAAGAGCAGGAACACTACTGCATGGTGTTCTTCACGTTACAATTTTTGAAGCTGACAATCTCT ACGTGAATGACTGCTGTAATTGTTTCCCCAAGGTACATGCTTCAAATTCCCTGAAAATCAAAGCACCATG AAACCTATATTAAGCATCTTGATTTATATACGTTGTTCTGCTCTGCTTTTGTTTGGTAATATATTTGCTT CTCGGTTGCGTTTATTGTATGGATAGATATCTATATAGAATAAT…
	Promoter sequence	TTTAAAATACCAATAATGCTTTTTCATGTGATGCTTTTAATCTAAAATCTAAAAAAAATTGATTTAAAATATTATAATGTTATTATATTAGCACAACACTTTATTTTTGTATGATAAATATAAGTACATTTTTATATAAAGTATTTAAAGTATATAAAAATGTACTCCTATTATAAAAAGAATATTTAAAAAGTCATTAAATTTTTATATGTTATTAAAATTTAATAAATACAAGTACATTTTTATATGTTATTTTTAATTCAATGTACTGATAGGAGTTAAAATTAATTTACTATAATCTTGTTTTATACTTCTTTTAGTATATTTTTTTATATTATATAGTATTTTTTCTAGTATCTTATTGTACAATGTGTAATTCGAATTACCATTTGATTCGAA…
	Coding sequence	ATGGCAAAAGTAAGAGCAGGAACACTACTGCATGGTGTTCTTCACGTTACAATTTTTGAAGCTGACAATC TCTACGTGAATGACTGCTGTAATTGTTTCCCCAAGCTATCAGAAGAAACCTTCTCAAGTGGAAAAGTTGG TGGTTGTAGAATATACACAACCATTAATTTAGGCAGTACTATAGTGGGCAGGACTAGAAGTGTAAACCAA AATGAACACTTTAATTTTCAGTGGCATCAATCTTTAAGAATTTACACTGCTCATATTGCAAGTGAAGTTG TTTTTCATATCAAAGAAGACGACACAATAATTGGTGCAAAAGTGATTGGAAGAGCATATTTTCCTGTGGA AGAGTTGGTAAATGGAGAAAATAAGGATAGATGGCTCCAAATCT…
AhPLDα5B	Amino acid sequence	MAKIREGTLLHGVLHVTIFEADNLYVNDCCNCFPKLSEETFSSGKIGGCRIYTTINLGSTIVGRTRYVNQNEHFNFQWHQ SLRIYTAHIASEVVFHIKEDDTIIGAKVIGRAYFPVEELVNGENKDIWLEILNKKHKPLKARPRIHVKLQFFNVTKDINW SQGIKSLDFAGLTHSYFPQRSGCRVTLYQDTHIPTTFFPEILLTKGRYYELHQCWEDIFNAISKAKQLIYIAGWSLCTKI TLVRESTCKKQESSDLNLTLGELLKKKASEGVKVLMLIWDDRTSIKWLRNDGVMTTHDEDTESYFDGTGVHCVLCPRNPD KGESLIQGTEVATMFTHHQKIIIVDSDMPNKKSDSRRRILSFIGGIDLCDGRYDTPFHSIFGTIGTVHHNDFRQP…
	Genomic sequence	AGCCCGGGAACATTATTTCTTATTCATTTCTAGTCTTTTGTTATGCTGTTATACTTTTATTTCAATAACA TCTTCTGGGTTCTGGAGGCTAGGTTTTTGAGCACTTGCAATGGCAAAAATAAGAGAAGGAACACTACTGC ATGGTGTTCTTCACGTTACAATCTTTGAAGCTGATAACCTCTATGTGAATGACTGCTGCAATTGTTTCCC CAAGGTACATGCTTCAAATTCCCTGAAAATCAAAGCACCATGAAACCTATATTAAGCATCTTGATTTATA TACGTTGTTCTGCTCTGCTTTTGTTTGGTAATATATTTGCTTCTGGGTTGCGTTTATTGTATGGATAATT GGATAGATATCTATATAGAATAATGCTAAATTATCATTAAAATT…
	Promoter sequence	TTAAATCATACATGTATTTATACACAAATACAGTGATAGCTGATTTTAGTGACTAATTTTAGTATACAAATAATATTTTTTAAAAAAAATATTTATTTCCTAATAAAATAGAAGATAGAAAGAAACTAAAAAGATTTTTAGGATGTATAAATTATATTTCTGATTAAGAATTTTTAAAAAATATAATAGAATATATAAAAAGCACGTTTCCCAAAATAAGTGTTAAAAAGGGTTGGAATTGAGAAGAAACTGATAATATACAAGTTCAATATATTAAAGAATTAATAATGCTCTATATGCAAAAATTCTAACCAAGTCTTCCAAACATTTTTTTAACACGCCTCCTCCCCTCACGTTGTTTGTGATACACGCGCTCTCCCATATTAACGTAAACGCTCT…
	Coding sequence	ATGGCAAAAATAAGAGAAGGAACACTACTGCATGGTGTTCTTCACGTTACAATCTTTGAAGCTGATAACC TCTATGTGAATGACTGCTGCAATTGTTTCCCCAAGCTATCAGAAGAAACCTTCTCAAGTGGAAAAATTGG TGGTTGTAGAATATACACAACCATTAATTTAGGCAGTACTATAGTGGGCAGGACTAGATATGTAAACCAA AATGAACACTTTAATTTTCAGTGGCATCAATCTTTAAGAATTTACACTGCTCATATTGCAAGTGAAGTTG TTTTCCATATCAAAGAAGACGACACAATAATTGGTGCAAAAGTGATTGGAAGAGCATATTTTCCTGTGGA AGAGTTGGTAAATGGAGAAAATAAGGATATATGGCTCGAAATCT…
AhPLDα6B	Amino acid sequence	MEPQLLHGTMDATIILSGFQNIEKLIMYIESGDRVEDTGRKADHRGFYAAIYLDGMLMRISRRINIQDCVNLNTNIRWQE KFYFHCAHKAHHIIFSIHLNEPQTMGSSDSIAKAKLPARRFIDGGRYEGTLSLNNFYQLRMNVKVQFSAATRLQEVTESS VFGEVPRTFFRQRNGCKATLYQDAHVPNDFAPRILLNGVETYEAQRCWEDMFDAINKAKKFIYIAGWSLETDITLIRDTS SILSDEINTRLGELLQRKAQEPQDVKVLLLLWEDLTNISSGSGGHMKTFCKKTREYFRGSGVHCVLCSRPLGYSHHQKIV VVDSDFPGDNDRRRIVSFIGGFDLSHGRYDTPTHSLFRTLNAEHSQDFHQPCFPGSSIEKGGPREPWHDVHCKLE…
	Genomic sequence	ATTAGGGCCGAAGTAATTTGGATAGATTGTCCCAAGAGTTTATAATTTACTGTAAATATTGGAAACTGAG AGAGATTATATTTAAAAAAATTTTACACATAAAAAAACATATTGTTTATACTTATACCACCTAAAATGTA TGGTAGATCACACCTCGTATCAAGGAAAACAATCAGCACTAATCCGGTTTCATTACAAGTCAGAACTCTC TCTCTCTCTCTCTCTCTCTCTCAATTTTACTTGCAGGTTTAGTGATGGAACCGCAGCTGCTACATGGGAC TATGGACGCAACCATTATTCTTTCGGGGTTCCAAAATATCGAGAAGCTTATCATGGTTTGCCGTATTTCT AATATGCTCCTATATGGGTTTTCTCTGTTTTTGCATTGTTCATA…
	Promoter sequence	ATTCATATTCATATGTGAAATTTGATATATATACATATTGGTTAAGTGATTGTGGAACAGGATTTGAGAGCGTGGACAGAGCATGCTGTGGCATTGCAAATATGGAACTTGCATTGGCCCATTTTATAGCACTTCTCATTGAATATGCAAAGATGCATCTAAATATGTCCTATGGGACAGTTATCAGTTATCACCCTCGTGAGAGAACTTACAGCATTATTATCTCATATTTAATAAAAAGATCGAGTTAATTCTCAAAATGGTTTTTGAAATTTGATCTCTAACTCAATTTAGCTCTCTAATTTTTAATTGACCCAAATTATATCTAAAATTTTAAGGAGGAACTCAAATTGATCATTTCGTACATTTCCATCCCTCTGTCCATTTAAGGAGGAACTC…
	Coding sequence	ATGGAACCGCAGCTGCTACATGGGACTATGGACGCAACCATTATTCTTTCGGGGTTCCAAAATATCGAGA AGCTTATCATGTATATAGAAAGCGGTGATCGTGTGGAGGACACCGGTCGTAAAGCGGACCATAGGGGATT CTATGCAGCCATTTATCTGGATGGAATGCTCATGAGAATAAGCAGGCGTATAAATATACAAGATTGTGTC AACCTAAATACTAATATCAGGTGGCAGGAGAAGTTTTACTTTCATTGTGCCCATAAGGCTCATCACATCA TTTTCAGCATCCACCTTAACGAACCGCAAACTATGGGTTCAAGTGATTCAATTGCAAAAGCAAAACTGCC CGCTCGGCGGTTCATCGATGGTGGTCGATATGAAGGGACGCTTT…
AhPLDα7A	Amino acid sequence	MAVTPVLLHGTLEVTIVHEVRHNNPNKTPSIWVQLMIYVVGWLLELLDWLVERNNTKLDAKIYLDGFEVGSRHIQAPMDR SWREHFYFHCAQMASNIKFAINDVTREVSVQDILQNDGQTCEWVLQLQGIVGPAGSRTRVVLKFLDARKHSEGIGSDFHG VRGTHYPQKNGCKVTLYQDAHIPADYVDKMSKDGLVNYEPKRCWEDIFDAIKKAEKFVYIAGWSLYTEITLLRDPTRKTM EERQTTLGELLKRKAENGQVKVVLLISDDPTAVAGYGGVMGIRSKEAKAYFRDTNVQCVWCSRHNSRVLYSHHQKIVVVD DSDIGGGIVSFIGGIDLCRGRYDTPDHSLFRTLQKNDAHNKDFHQASFVGSKIEKGGPREPWHDVHCRLEGPAAC…
	Genomic sequence	CCCTTCTGTTCTGTCTTTTTGTAAGTTTTTATTTTACAAGTCAAAATTCTCTTGCTATCTTTTCATGGTG GCGATCTAAATCTTAATTAATGCATGTATGTCCTCTATGAATTTGAGTTGATGAATCAGGTGAGTGATGG CGGTGACACCAGTTCTACTTCACGGGACTTTGGAGGTAACCATTGTTCATGAGGTCCGCCACAATAATCC CAACAAAACTCCCTCTATCTGGGTACGTAGCTTCTTTGTTCTATCTCCAATGCTCTTATGACTTCATTCT CTCTTTCATTGAATTGATATATTATTGTCTTTTAAATTTCCAAAATGGAATCAGAGATTATCTTTTACAT GAAAAAGATTTTTAAAATTCAATTGTATCCTATAAAATTTTGAG…
	Promoter sequence	TTTGCAGATATCCGTGTTTTTTACAGTAAAAATAGAAATTCGTAATAAAAATAAAACAAAAACAAAAAATATTTTATTAAATAGAAACGGAATAGAAAAAAAATTGTCATCCCTAACCCCATTTGAAGACCATTATCACAAGACATAGTTTTTCTTAAAGTCCATTTTAGTCTCTACTTTTATTTTTTCCCTGAATAAAACATGTGAGCTCCACTTAGGAAGCCACCATCAAAATCCTAAGTAGTTTCTGTTTGGCTAATACCACCACTTTACTAACTTTGTATTTTTGCAGCGTCAATGCAAAGTCTCCTTTTTATTATTTTTAAAAACAAAGCATGTTATTATCAGGTTGGTAATATCTCGGTCAACGTCAAATATATTGTCTCTCGTTTTGAATAA…
	Coding sequence	ATGGCGGTGACACCAGTTCTACTTCACGGGACTTTGGAGGTAACCATTGTTCATGAGGTCCGCCACAATA ATCCCAACAAAACTCCCTCTATCTGGGTTCAGTTGATGATATACGTGGTGGGATGGCTGTTGGAGCTATT GGACTGGCTAGTTGAACGCAATAATACTAAACTGGATGCAAAAATTTATCTGGATGGATTCGAAGTGGGA AGCAGGCATATACAAGCCCCCATGGATCGTAGCTGGAGAGAGCATTTTTACTTTCATTGTGCTCAGATGG CGTCAAATATCAAATTCGCTATCAACGATGTTACAAGAGAGGTTTCCGTTCAGGATATCTTGCAAAATGA TGGTCAAACATGTGAATGGGTCCTGCAATTGCAAGGGATTGTTG…
AhPLDα7B	Amino acid sequence	MALKLLHGTLTANISQFRNITPLVRRIVSQEREAARFGNSEPRKLYASIYLDEVKMKSRHIPIEDFKNIDKWNMKFSFPC AHNASNVIFSIHCGKAPNGRRNSMLEAKVPCGEIINNNGQYQSEVPLIDPNSDTNDAEMHESLHMKLNFDEAFNNSKIGI ERAFFQEVSDSYYPLRNGCKVTLYQDAHVPDDYVKKMVNAGLVNYEPQRCWEDIFDAINKAEHFIYIAGWSFYTDITLRR DPKRPKDGGEPKLGELLKRKANAGVKVVLLLWENKARSRWRILSPILDFFGAVNTHDKETQDYFKNTGVHCILSTRSFTY THHQKMVVLDKELPSGESKKRGITSFLGGIDLCDGRYDTPSHPLFSTLNEHKEHGIDFYQPSIKGSRIQNGGPRQ…
	Genomic sequence	TCCAATTGAATTTTACCTTTGACTTTTCTAAACTTTTGTTACTTACATACCAGTTGATTTAATTTTCTAA CAGCAACTCAGTAGTCATTGGGGCTGTGTCGCAGCGCCGTTCTGCTCTCAGCCGTGTCGCAGCTTGCATC CCCGGTGTCCGATCACCCTCATCAACGCCGTCGTTCTGCCTCCGATCTTAAGGTTTTCTTTATAAGTCAA CTCTAACTCTCTCTCTCTCTCTCTCTCTCTCTCAATTTACATGTTCACCGTGAATTTTACTTGTAGGTTA AGTCACGAGGAAATGGCATTGAAGCTGCTACACGGGACTTTGACGGCAAACATTTCTCAGTTCCGAAATA TCACGCCGCTTGTTCGCCGTATCGTGGTTTGCACTTCTTTCCAA…
	Promoter sequence	TAATTTATTGATTGAATTTATTCCATTATCTCTCAAAATTTTTTTCACCCGCAACAATCTGGATTAAAATCAGGGATTTTTTTATTTAAATTAGTTAAGTATATTATTTATTGAAATTCGTAACGTAAAAAATTTCAGTTATCCGTTTATTCTTTTTATATTGATAAGAAGAAAAGAAAACTAGTAATAATATTCAGGTAATTGGTAATTTATTTTTCTATTAATAAATAATTAATATTTAATATTATGAAATGTGAAAATACTAATTAACATTATATTTTACTCAAAATAAATTTATTTTTGGGTCGAGTTAAAATTTTAGAATGTGAATAGAATTTAAATTGAAATGTTTAAATTTAAAAAAAAGAATTTGGATTGGGTTTAAATTCTATCCTATTC…
	Coding sequence	ATGGCATTGAAGCTGCTACACGGGACTTTGACGGCAAACATTTCTCAGTTCCGAAATATCACGCCGCTTG TTCGCCGTATCGTGTCTCAGGAACGGGAGGCTGCCAGATTTGGTAACAGTGAACCTCGTAAACTCTATGC ATCCATTTATCTGGATGAAGTAAAAATGAAAAGCAGGCATATACCAATAGAAGACTTCAAGAACATTGAT AAATGGAATATGAAATTTAGCTTTCCTTGTGCGCATAATGCATCAAATGTCATTTTCAGCATTCATTGTG GCAAGGCCCCCAATGGTCGGCGAAATTCAATGTTAGAAGCAAAAGTGCCATGTGGGGAAATCATCAACAA TAATGGTCAATATCAATCAGAAGTCCCTTTGATTGATCCTAATT…
AhPLDα8A1	Amino acid sequence	MAPFLLHGDINATIYETQKFDTFSSVPLYASIYLDEVKIESRCLKEPNNPKLEECFYIRCAHMTSNIVVKLERDKWLSSV RGRGVIGEAYVEVDEKMLNGVEVDKWVEIVDASKRPISGGPKIHIKLQFFDAKRHQNWSQGIKSPDFPGVPRTFFSQHKG CKVTVYQDAHVLDNFSPRVVLDGGRIYEPQRCWEDIFDAINEAKHFIYITGWSLYTQISLIRDPKRPKLGGDITLGELLK KKAKDDGVRVVLLLWQDGIIRVPGIGNYVRTMGTHDKETQSYFKDTNVHCILCPRDSVYYTHHQKIVVVDAKLSNGKDSD HQRRIVSFIGGIDLCDGRYDNQFHSLFQTLAAEHSKDFYQPSIYGSAIEKGGPREPWHDIHCKLEGPIAWDVYST…
	Genomic sequence	GTCAGAACTACTACTCTCACACAATCTTTTATTTTCTTTTCAAGTTTAGTTTAATTTTCATGGCCATCTA ATTATTCTAAACCTTAACATCCTTTGTTTTGAACTTTAATTGTATTTTTACTTGCAGGTATAAGTGATGG CACCATTTCTGCTACATGGAGATATCAATGCAACCATTTATGAGACTCAAAAGTTCGACACCTTTTCATC GGTTAGTACTGTTTCTGTCACTATTTCTCTACAAGTGTCATTAGAATTTATTATTTTTGCTTCATATATT TATTTTATTTAAGTAAAAAAAACCTCGAAAATTAAAAGGAACATATTGTATATGAAATCTCATTAAAGCG TCTACTAACTCAAACGTGTATTTATCAAAGGTATAATAGTAATA…
	Promoter sequence	GATATCTAACTAACTAATAATAATGTAGAAATACTTCGTAAAATAGAAAAGCATTTAATAGGTATTCAATGCCTTTTTTTGTATTTTAATGTTGAAAACTTTTATATTATAAGCACCAAAGTATGTAGAATTGAATGCTCTACCCTGGTGGTGGTTCTATTTCAAGCAATTTAAAATAGAATTTAAATGCATGCAAGTAACCACTAATTTGACCCACGGCTAATAAAACATGGTATTAAAATAATGATGAGTTGTTGAGAATTAGTAGTCAATAAATAAATATTTATAAGGTTTGGTAATATTCCTATAAATAGTGTGACTCTTGTATCATATAAAAATAATAAATTTAATATATATTTATTATTTTCTTGTTACATGAACCAATTAATTAATTAGAAA…
	Coding sequence	ATGGCACCATTTCTGCTACATGGAGATATCAATGCAACCATTTATGAGACTCAAAAGTTCGACACCTTTT CATCGGTGCCGCTTTATGCAAGCATTTATCTGGATGAAGTAAAGATTGAAAGCAGGTGTTTAAAAGAGCC TAATAACCCTAAATTGGAAGAGTGTTTTTACATTCGATGTGCCCATATGACATCAAATATCGTAGTCAAA TTGGAACGTGACAAATGGCTTTCTTCTGTTCGTGGACGAGGTGTTATTGGAGAAGCATATGTGGAAGTTG ATGAGAAAATGTTAAATGGAGTTGAAGTAGACAAATGGGTTGAAATAGTTGATGCGAGTAAAAGGCCCAT ATCTGGGGGTCCAAAGATCCATATCAAACTACAATTTTTTGATG…
AhPLDα8A2	Amino acid sequence	MAPFLLHGDINATIYETQKFDTFSSVPLYASIYLDEVKIETRRLKEPNNPKLEECFYIGCAHIASNIVVKLERDKWLSSV RGRGVIGEAYVEVDEKMLNGVEVDKWVEIVDASKRPISGGPKIHIKLQFFDAKRHQNWSQGIKSPDFPGVPRTFFSQHKG CKVTLYQDVHVLDDFSPRVVLDGGKTYEPQRCWEDIFDAINEAKHLIYITGWSLYTQISLIRDPKRPKHGGDITLGELLK KKAKEDGVKVVLLLWQDGIISVPGIGNYVRTQGTHDKETQSYFKDTNVHCILCPRDSVFYTHHQKIVVVDTKLPNGKDSD HQRRIVSFIGGIDLCNGRYDTQFHSLFQTLAVEHSKDFYQPSISGSTIEKGGPREPWHDIHCKLEGPIAWDIYST…
	Genomic sequence	ATGCTTCTTCTCAACTCGATCTCCCAAGTCAGAACTACTCTCACACAATCTTTTCTTATTTTCTTTTCAA GTTTGATTTAATTTTCATGGCCATCTAATTATTCTAAATAACCTTAACGTGCGTGCTTTGTTTTGAACTT TAATTGCATTTTTACTTGCAGGTATAAGTGATGGCACCATTTCTGCTACATGGAGATATCAATGCAACCA TTTATGAGACTCAAAAGTTCGACACCTTTTCATCGGTTAGTCCTGTTTCTGTCACTATTTATCCACCAGT GTCATCATAATTTATTGTTACAAAAATTTGAATTTGAAAAGTTCAATTTCTATGTAAACATTATATAGTT ATATACAAATTTAATTTCTTTTTATAGAGTCAGTCAACACTACT…
	Promoter sequence	AGCTAGGTAGGACCTAAGATTTGATTATATCAATTAATAAAAATTAGACTTTGTTAACAATTGTGGTTTAACATCGTTTTTATTAGGAAAATTCGTTCCCTATCACTTTAACAAGCATGTCTAATTGACTTTCATTGTTTTTATCATTTTAGAAAGTGCAAAAAAGGCGGTTTAACTAATTTTTCTTATCATTTGAAACAGTAAAAATAAAGCTAAAACAAAATAAAACGTTAAAAATATATAAATTAATATGCAATAATATATATATAACGGTTGAATTTTAGAACAAATAACCATTTCAACTTCCATTAGATGACTAATCGTAAGAAAAATAATAATTAAAAACAAGACTTTCAACAAATATTGTTAGATAATTGATTCAAAAAGTCTTGGATGAAT…
	Coding sequence	ATGGCACCATTTCTGCTACATGGAGATATCAATGCAACCATTTATGAGACTCAAAAGTTCGACACCTTTT CATCGGTGCCCCTTTATGCAAGCATTTATCTGGATGAAGTAAAGATTGAAACCAGGCGTTTAAAAGAGCC TAACAACCCTAAATTGGAAGAGTGTTTTTACATTGGTTGTGCCCATATAGCATCAAATATCGTAGTCAAA TTGGAACGTGACAAATGGCTTTCTTCTGTTCGTGGACGAGGTGTTATTGGAGAAGCATATGTGGAAGTTG ATGAGAAAATGTTAAATGGAGTTGAAGTAGACAAATGGGTTGAAATAGTTGATGCGAGTAAAAGGCCCAT ATCTGGGGGTCCAAAGATCCATATCAAACTACAATTTTTTGATG…
AhPLDα8B1	Amino acid sequence	MAQFLLHGDINATICETQKFDTFSSVPLYVSIYLDEVKIESRPLKEPINPKLEECFYIRCAHMASNIIVKLERDKWLSSL RGRGVIGEAYVEVDEKMLNGVEVDKWVEIVDASKKPISGGPKIHVKLQYFDAKLHQNWSQGIKSPDFPGVPRTFFSQHKG CKVTLYQDAHVLDDFSPRVVLDGGKTYEPQRCWEDIFDAINEAKHFIYITGWSLYTQISLIRDPKRPKHGGDITLGELLK KKAKEDGVRVVLLLWQDGIIRVPGIGSYARTMGTHDKETQSYFKDTNVHCILCPRDSVFYTHHQKIVVVDAKLPNGKDSD HQRRIVSFIGGIDLCNGRYDTQFHSLFQTLAAEHSKDFYQPSISGSAIEKGGPREPWHDIHCKLEGPIAWDVYST…
	Genomic sequence	ATGCTTCTTCTCAACTCTCCCAAGTCCCAAGTCTGAACTACTCTCACAATCTTTTCTTATTTTCTTTTCA AGTTTGATTTAATTTTCATGGCCATCTAGTTATTCTAAACCTTAGCCTGCTTTCTTTTGAACTTTAATTG CATCATCTTTACTTGCAGGTATAAGTGATGGCACAATTTCTGCTACATGGAGATATCAATGCAACCATTT GTGAGACTCAAAAGTTCGACACCTTTTCATCGGTTAGTCCTGTTTCTATGACTATTTAATTTCTCTACGA ATGTCATTAAAATTTATTATTTTTGCATCATATATTTCTTTTATTTAAATAAAAAAAACTTCGAAAATTA AATGGAACATATTGTATGTGAAATCTAATTAAAGTGTCTACTAA…
	Promoter sequence	ATAATTTATTAATTAATATTAAACTTTTAAATTAAACTTCGATCTGTAATAAAATAGTTATTTATTTGCCGAATTAAAAATACCATCAAAAAAATAAATGATTTTGCAAGATGACTTTTAATATGGTCTTTCTTTTTTAATTTTGATTCTCTAAATTTTGAATTTTAATTTTAGAAGGTAAAGTGTGATCGCTCATCCTTAAATAGTTTTTTCTCATATTTTCTCTTGGTCTCACTTATAAAATAAATAGTAAAAGATCACACTTTACCTTCTAAAATAAAATTCAAAATTTAAAAGATCCACTTCTTTTTTTTTTTTTTTTTTATCTGTTTTTAGACTTACGTATTTTTTTCTTTCATCATGTGTTTAGATCTCAAGAGAATGCTCTCATAAAGACAC…
	Coding sequence	ATGGCACAATTTCTGCTACATGGAGATATCAATGCAACCATTTGTGAGACTCAAAAGTTCGACACCTTTT CATCGGTGCCCCTTTATGTAAGCATTTATCTGGATGAAGTAAAGATTGAAAGCAGGCCTTTAAAAGAGCC TATTAACCCTAAATTGGAAGAGTGTTTTTACATTCGTTGTGCCCATATGGCATCAAATATCATAGTCAAA TTGGAACGTGACAAATGGCTTTCTTCTCTTCGTGGACGAGGTGTTATTGGAGAAGCATATGTGGAAGTTG ATGAGAAAATGTTAAATGGTGTTGAAGTTGACAAATGGGTTGAAATTGTTGATGCCAGTAAAAAGCCCAT ATCTGGGGGCCCAAAGATCCATGTCAAGCTACAATATTTTGATG…
AhPLDα8B2	Amino acid sequence	MAPFLLHGDINATIYETQKFDTFSSVPLYASIYLDEVKIESRRLKEPINPKLEECFYIRCAHMASNIVVKLERDKWLSSL RGRGVIGEAYVEVDEKMLNGVEVDKWVEIVDASKKPISGGPKIHVKLQLFDAKRHQNWSQGIKSPDFPGVPRTFFSQHKG CKVTLYQDAHVLDDFSPRVVLDGSKTYEPQRCWEDIFDAINEAKHFIYITGWSLYTQISLIRDPKRPKHGGDITLGELLK KKAKEDGVRVVLLLWQDGIIRVPGIGSYARTMGTHDKETQSYFKDTNVHCILCPRDSVFYTHHQKIVVVDAKLPNGKDSD HQRRIVSFIGGIDLCNGRYDTQFHSLFQTLAAEHSKDFYQPSIYGSAIEKGGPREPWHDIHCKLEGPIAWNVYST…
	Genomic sequence	TCTCAACTCTCCCAAGTCAGAACTACGTACTCTCTCACACAATCTTTTCTTATTTTCTTTTCAAGTTTGA TTTAATTTTCATGGCCATCTAATTATTCTAAACCTTAACGTGCGTGCTTTGTTTTGAACTTTAATTGCAT TTTTACTTGCAGGTATAAGTGATGGCACCATTTTTACTGCATGGAGATATCAATGCAACCATTTATGAGA CTCAAAAGTTCGACACCTTTTCATCGGTTAGTCCTGTTTCTGTGACTATTTATCCACGAGGGTCATCATA ATTTGTTGTTACAAAAATTAATTTGAAAAGTTCAATTTCTATGTAAACATTATATAGTTATATACATATT TAATTTCTTTTTATAGAGTCAGTCAACATTATATAAAAATATAT…
	Promoter sequence	ATTCTTACTTCAGATTTAATAAAAAATACCACTGATCAATTTGTCTGAAAATTACTTTCCATATTAATTTGTCTAATGAATCATGCATATTATAATTTAGCAAACTAGCTAGGACCTAAGATTTGATTATTCAATTAATAAAAATTAGACTTTGTTAATAAATAATAATTGTGGTTTAATATGGGTTTTATTAGGAAAATTCGTTCCCTATCACGTTAACAAGCATGCTCTAATTGACTTTCATTGTTTTTATCATTTTAAAAAGTGCAAAAAAGGTTTAACTAATTTTTCTTATCATTTTAAACAGTGAAAACAAAGCTAAAACAAAATACAACGTTAAAAATATATAAATTAATATGCAATAATATATATATATATATATATATAATGGTTGAATTT…
	Coding sequence	ATGGCACCATTTTTACTGCATGGAGATATCAATGCAACCATTTATGAGACTCAAAAGTTCGACACCTTTT CATCGGTGCCCCTTTATGCAAGCATTTATCTGGATGAAGTAAAGATTGAAAGCAGGCGTTTAAAAGAGCC TATTAACCCTAAATTGGAAGAGTGTTTTTACATTCGTTGTGCCCATATGGCATCAAATATCGTAGTCAAA TTGGAACGTGACAAATGGCTTTCTTCTCTTCGTGGACGAGGTGTTATTGGAGAAGCATATGTGGAAGTTG ATGAGAAAATGTTAAATGGTGTTGAAGTTGACAAATGGGTTGAAATAGTTGATGCCAGTAAAAAGCCCAT ATCTGGGGGTCCAAAAATCCATGTGAAGCTACAACTTTTTGATG…
AhPLDα8B3	Amino acid sequence	MAPFLLHGDINATIYETQKFDTFSSVPLYASIYLDEVKIESRRLKEPTNPKLEECFYIRCAHMTSNIIVKLECDKWLSSL RGRGVIGEAYVEVDEKMLNGVEVDKWVEIVDASKKPISGGPKIHVKLQFFDAKRHQNWSQGIKSPDFPGVPRTFFSQHKG CKVTLYQDAHVLDDFSPRVVLDGSKTYEPQRCWEDIFDAINEAKHFIYITGWSLYTQISLIRDPKRPKHGGDITLGELLK KKAKDDGVRVVMLLWQEGIIRVPGIGNYVRTMGTHDKETQSYFKDTNVHCILCPRDSVSYSHHQKIVVVDAKLPNEKDPD HQRRIVSFIGGIDLCNGRYDTQFHSLFQTLAAEHSKDFYQPSIYGSAIEKGGPREPWHDIHCKLEGPIAWDVYST…
	Genomic sequence	CAGGTATAAGTGATGGCACCATTTTTATTGCATGGAGATATCAATGCAACCATTTATGAGACTCAAAAGT TCGACACCTTTTCATCGGTTAGTCCTGTTTCGGTGACGAGGGTCATCATAATTTATTGTTACAAAAATTA ATTTGAAAAGTTCAATGTCTATGTATACATTATATAGTTATATACAGATTTAATTTCTTTTTATAGAGTC AGTCAACACTATATAAAAATATATATATTACACGAATATTAAACTATTTATAATCAAAATTGCCTGTGCA CATATATAAACTACTGATTTTGTTTGGGGTCCATGGCCCTAGGCCCCTTGGCTATCAATTTTAAATTCTA TAAATTTATTATTAGATTGATTTATAAGAAATATTAGAATTTAA…
	Promoter sequence	ATAATATTTTTATAAATAATATAATTTTTTATCATATAAAAACAATAATTTTAATATATATTTATTATTTTCTTTAATTTTATATCTATTTTCTTATTACATGGACCAATTAATTAATTAAAAAATTATATTTATATTACTCTTTAGTATCCTACCTATATACTAAGGGTGCATGTTTCTTTTATTATATATAAAATATTCTTATTATTTTTTCTTATTTCTTATTAATTCTTTTTATTTATATATTTTTATAAAAAAATAAAATATTTTACATTATCATTATTATTTGAATCAATCAAATAATAATTATTAATTTATATATAATTATAATAGTTATTGAAGAGTATTTTGGTCATATCATTTTAATTACAAGAGAAGAAATTAAAGTATTATTTTCTC…
	Coding sequence	ATGGCACCATTTTTATTGCATGGAGATATCAATGCAACCATTTATGAGACTCAAAAGTTCGACACCTTTT CATCGGTGCCCCTTTATGCAAGCATTTATCTGGATGAAGTAAAGATTGAAAGCAGGCGTTTAAAAGAGCC TACTAACCCTAAATTGGAAGAGTGTTTTTACATTCGTTGTGCCCATATGACATCAAATATCATAGTCAAA TTGGAATGTGACAAATGGCTTTCTTCTCTTCGTGGACGAGGTGTTATTGGAGAAGCATATGTGGAAGTTG ATGAGAAAATGTTAAATGGTGTTGAAGTTGACAAATGGGTTGAAATAGTTGATGCCAGTAAAAAGCCCAT ATCTGGGGGCCCAAAGATCCATGTCAAGCTACAATTTTTTGATG…
AhPLDα9A	Amino acid sequence	MAAVLLNGTIQVVISGIENGTKAGSITSIAQKNTGKHETGYHVAIFVGQTKFFSEAKKWVGLPTSLFPQRIGCQVTLFQD AHTPADFVQRKAHAGLGKYESHGCWEDMFDKFIEAKLFIYIAAWSLDTEITLIRDPPMKPGSVPTLGELLKKKAADGVRV VLLLWNDITAVRLFKNQGLMGTCDKETERYFKDTGVECVLRTHEKPMCSHHEKVVIVDSPLPNIAKRILVCYIEGLDLCK GRFDTPSHPLFSTLGPDGEHSRDFHQPNFKGTAITKGGPREPWHDVHCRLEGPVAWDVYDNFVESIKKEGKEDLLVPDKQ VKDVISDDQQIIEPNRETWNVQLFRSTTVVFSEAAGKKKGFWNALVALARGKNKKTDRSIHDACIYAIRAAEGFI…
	Genomic sequence	ATGGCAGCAGTTTTGCTAAACGGAACCATACAGGTAGTTATTTCGGGGATTGAAAATGGCACCAAGGCCG GTAGCATTACCTCGGTTAGTCATTTAGTCCCATTTCCAATGACTTGCTTTCACTGCTGCATTTACCCCTA AGAGAGAGCTAATATTTTTTACTCTTATATTTAAAATTGTACATATTGTCAGAGAAAGACAATCCCGAAG CTTAAGGAAATATGTACTTTGAGTACCTTTCCCCTTTTATAAATGATATTACAAGACTTCCAATTTTAAC TCTTTTTTTTTTTTTTTAATTTAGATTCTCTATTGCTGCAAAAAGCTCTGAATTTGGCTAATTATATGGT AATTATGAATGGGTGTCTAAATTTTTTTAATTTACTTTTTATAT…
	Promoter sequence	CAGATTTAAACTTTTAATATTAAATATTTTAATTTCATAATAAGTTTGAATACCAAATGAGATAAAAATAAAAATAAAAAAATAACTACAAATGAAAAATTACATCTTAAAAAACAATTAAATAAATGACTGCAAATATTTCTATAAGTTAAAAGTATAACTTAGAATAGTCAAATAAAATTTGACAATTTTTGTTTCTTTTTTCCTATGGAACCAAAAAAAGAGAAATAATTAATTTAAATTTTTGTTGATAAAATCTTAAATGCAGATAAATATTATATTTTTATTTACTTAAAAAATATTTAATTCAGATATAGTTATAACTTAAAATTAATTTGTAGATAATTGGTATATACTAATCATGCATTACACAAATGATAAACAAATTAAAACTGTAAA…
	Coding sequence	ATGGCAGCAGTTTTGCTAAACGGAACCATACAGGTAGTTATTTCGGGGATTGAAAATGGCACCAAGGCCG GTAGCATTACCTCGATTGCTCAAAAAAACACGGGGAAACATGAAACTGGATACCATGTGGCTATTTTTGT GGGGCAAACCAAATTTTTTTCTGAAGCTAAAAAGTGGGTAGGGCTTCCCACAAGCTTGTTTCCACAAAGA ATTGGATGCCAGGTAACTCTTTTCCAAGATGCTCATACCCCCGCTGACTTTGTCCAGAGAAAAGCCCATG CCGGACTTGGGAAATACGAGTCCCATGGATGTTGGGAGGATATGTTTGATAAATTCATTGAAGCAAAACT CTTCATATACATTGCAGCCTGGTCTCTTGACACTGAGATAACCC…
AhPLDα9B	Amino acid sequence	MVFVLHCDDNYAKPTGQLPIDAFAQAWVLAGDISEKCPIDRRLELVDENEKPLNASIHLRLQFSKAKKWLGLPTRCFPQR IGCEVTLFQDAHTRDEFVQRKADAGLGKYESHGCWEDMFDKINGAKHFIYITAWSLDTKITLIRDPRMNPGSVQTLGELL KKKEKDGVRVVLLLWNDVTAVRLFKNEGLMGTCDKETERYFKGTGVECVLRTHEKWMCSHHEKVVIVDAPLTNNAKRRLV SFIGGLDLCKGRFDTPSHPLFSSLGPDGEHSRDFHQPNFEGTAITKGGPREPWHDAHCRLEGPVAWDVYKNFVESIRKEG KEDILVPDKQVEDVMGDRGIVESCKKEGKEGILVPQKQVKDVISDQQIIEPNHETWNAQLFREAAETKKGFRGKN…
	Genomic sequence	TCATTAATTATATATACATTGCGCTACTGTCCTTCAGATTGCTCAAAAAAACACGGGGAAACATGTAACT GGATACCATGTGGCTATTTTTGTGGGGCAAACCAAATGTGTAAGCAAAAATATAGAACAACCCAACAATT CTAGTTGGGAAGTGCGCTTGGATTTTGTATGTTGCCTTAAAGCATCAAAAATGGTATTCGTCCTGCACTG TGACGACAACTATGCAAAACCTACTGGTCAGCTACCAATTGATGCCTTTGCACAAGCATGGGTACTTGCT GGGGATATCTCGGAAAAGTGTCCTATAGACAGAAGGCTCGAACTAGTGGATGAGAATGAGAAGCCATTGA ATGCATCAATCCACCTGAGGCTGCAGTTTTCTAAAGCTAAAAAA…
	Promoter sequence	TTAAAATAGGACATTAACATAATTTTAAGACGGAAATGATTTATCAGTGTGTTTTACTCTTGAATATACTCTTAAATGCAGGTAAATATTAATTTTGTTATTTATTTACCGAATACTTCATTCATATACATAGTTGTAACTTAAATAAATTAGAAGATAAATAATACTTATAATGTATTACACAAATAATAAAAATATTAAAATAATTTATAATTTAAAGTAATTCTAAAATAAATATCATTGTAAAATAAATTAAACTATTTTTTATTTTAGAATATTCAAAATTTATAATTATATATAACATATATTATTAATAATATAAATATTTTGTTTTATAGTAACAATATTTGGATAAAATACTCTACAAAAATTAAGACACCAACTAATAGTCAATAACAT…
	Coding sequence	ATGGTATTCGTCCTGCACTGTGACGACAACTATGCAAAACCTACTGGTCAGCTACCAATTGATGCCTTTG CACAAGCATGGGTACTTGCTGGGGATATCTCGGAAAAGTGTCCTATAGACAGAAGGCTCGAACTAGTGGA TGAGAATGAGAAGCCATTGAATGCATCAATCCACCTGAGGCTGCAGTTTTCTAAAGCTAAAAAATGGCTA GGGCTTCCCACCAGATGCTTTCCACAGAGAATTGGATGTGAGGTAACTCTTTTCCAAGATGCTCATACCC GGGATGAATTTGTCCAGAGAAAAGCCGATGCCGGACTTGGGAAATACGAGTCCCACGGATGCTGGGAGGA TATGTTTGATAAAATCAATGGAGCAAAACACTTCATATACATTA…
AhPLDβ1A	Amino acid sequence	MENNNGSPSQNRNSRSRSPSDHARAQSPIPHGGSDPHAPSTHHHPAYSFSYPPGPYSYNYYPPPPLSPSSHPSLPHSPCS HRYAYTSLPVSPSPGSSSPGPPINRPPPQLVAFNRPLPRLDYPLSLGVPTTKRRPPPRLDYPLSPGQKSAYSPPHYYTFP YHQGPKSPGVSSQSSQSPISSSPRSPSLENVICNVQISDSKLGAPASPSAPASPPAPAAQTGPFAPHFAHSNSVPFHGRN DEFNGCSDKLSGRRRSTSDVGDLKTSPSVCNESPRNQSLQLASYKGSSLRALLLHGNLDIWIHEANNLPNLDMFHRTLGD MFGKMPGSPGKGNTSDPYVSIRVSSAVIGRTFVIKNCEDPVWEQHFCVPVAHNAAEVIFHVKDSDVVGSELIGVV…
	Genomic sequence	ATGGAGAATAATAATGGATCTCCAAGCCAAAATCGGAACTCTAGGTCTAGGAGCCCTTCTGATCATGCAA GAGCTCAATCTCCAATTCCACATGGTGGTTCTGATCCACATGCACCATCAACTCATCATCACCCTGCATA TTCATTCTCTTATCCCCCGGGACCATATTCCTACAACTATTACCCTCCACCTCCTTTATCACCTTCTTCA CACCCTTCTCTTCCACACTCACCATGTAGCCATAGATATGCATACACCTCACTTCCTGTGTCACCCAGCC CCGGTTCTAGCTCCCCTGGTCCTCCAATTAACCGCCCTCCGCCTCAATTGGTTGCCTTTAACCGCCCTCT TCCGCGATTAGACTATCCCCTGAGTCTCGGGGTGCCAACAACTA…
	Promoter sequence	GAATGAACTGAAATGGGAGTTCTCATTCCAGAAGTCAAATCAAATCGGATATTACACAGCTAGGGCGGCTCCACCTCTAAGGGTAGCCCTTTCCTCTAGTGTGCCCGTACGGTATAACAGATCCAACGTGTGGCCTACACGTTAGGCTAGCAACGCCCCTGCTAGCTGAGGTCTGAGCCATATGCATCTAGGTTAACGTCATAACCGCCGTTAACTACGGTTTTCTAGTCAGAGTCTCCCAAACCAATCCAAACCAAATCACTTATAAAAATCTCTAGTGCTTATAACATACTACTAAATTCCATAACAAATCAATATATATAGGATTGCATACTAAAATTTAATTAAGATTTAAATAAGGTCAAATAAGAAAACATTTATACTTTACAAAATATATAA…
	Coding sequence	ATGGAGAATAATAATGGATCTCCAAGCCAAAATCGGAACTCTAGGTCTAGGAGCCCTTCTGATCATGCAA GAGCTCAATCTCCAATTCCACATGGTGGTTCTGATCCACATGCACCATCAACTCATCATCACCCTGCATA TTCATTCTCTTATCCCCCGGGACCATATTCCTACAACTATTACCCTCCACCTCCTTTATCACCTTCTTCA CACCCTTCTCTTCCACACTCACCATGTAGCCATAGATATGCATACACCTCACTTCCTGTGTCACCCAGCC CCGGTTCTAGCTCCCCTGGTCCTCCAATTAACCGCCCTCCGCCTCAATTGGTTGCCTTTAACCGCCCTCT TCCGCGATTAGACTATCCCCTGAGTCTCGGGGTGCCAACAACTA…
AhPLDβ1B	Amino acid sequence	MDNSNGSPSQNRNSRSRSPSDHARAQSPIPHGGSDPHAPSTHHHPAYSFSYPPGPYSHNYYPPPPLSPSSHPSLPHSPCS HRYAYTSLPVSPSPGSSSPGPPINRPPPQLVAFNRPLPRLDYPLSIGGPTTKRRPPPRLDYPLSPGQKSAYSPPHYYTFP YHQGPKSPGVSSQSSQSPISSSPRSPSLENVICNVQISDSKLGAPASPSAPASPPAPAAQTGPFAPHFAHSNSVPFHGRN DEFNGCSDKFSGRRRSTSDVGDLKTSPSVSNESPRNQSLQLASYKGSSLRALLLHGNLDIWIHEANNLPNLDMFHRTLGD MFGKMPGSPGKGNTSDPYVSIRVSSAVIGRTFVIKNCEDPVWEQHFCVPVAHNAAEVIFHVKDSDVVGSELIGVV…
	Genomic sequence	CGTTCAAAAGACCATGCTGACGTGGCATGCATTAGAGAGAGGGGGGAAGAGAAAACGAGAGCGCGATGGA GTAGTGTGTATGTGAGAGAGAGAGAGTGATGTGGTTCATCTCCAATGCCTTTGAATCTTCTCATTCTTCT TCTTCTTTTGATGAAGCTTCCGAATCAGAATGCTTCGTTAAGGTGAAAGCTTTTCATTAAAACTCTTAAA CTTTCAGCTGAGTTTCCTAAAAAGGATTCTCATGCATGAATTTTGTTAGCGTTTTCTTCCGTCTCAATCA ACATTCACCATCTAGTACAGATGCAGTAATCCTTTGTTATTATTGTTTTCTATGTGCATAATTAATTTAA TTTATTTGTTTTTAATTCAATTTATGGAATAATTTTGCATGATC…
	Promoter sequence	AGCTTTTTGCTGACTCTCACATTTTGCCAGCAACTTCCTTAGGTGCCTCAGCAAGCAATGCAATTCGGAACTACATCCACTCTGCCAAATCTCCAACAGCTTCAATTTCATTCATAGGAACAATGTATGGTGACCCTGCACCAGTTATGGCAGGATTTTCTGCTAGAGGGCCAAGTATAGTGGGGCCAGATGTGATTAAACCAGATGTAACTGCACCTGGTGTGAACATCTTGGCTTCATGGCCACCATTAACTGCTCCAAGCCTGCTTAAGAGTGACAAAAGGCGTGTGCTATATAACATAGTTTCCGGCACCTCGATGTCTTGCCCTCATGTTACCGGCATAGCAGCACTTCTCAAATCTGTGCACAAAGATTGGTCACCAGCAGCTATCAAATCTG…
	Coding sequence	ATGGACAATAGTAATGGATCTCCAAGCCAAAATCGGAACTCTAGGTCTAGGAGCCCTTCTGATCATGCAA GAGCTCAATCTCCAATTCCACATGGTGGTTCTGATCCACATGCACCATCAACTCATCATCACCCTGCATA TTCATTCTCTTATCCTCCGGGACCATATTCCCACAACTATTACCCTCCACCTCCTTTATCACCTTCTTCA CACCCTTCTCTTCCACACTCACCATGTAGCCATAGATATGCATACACCTCACTTCCTGTGTCACCCAGCC CCGGTTCTAGCTCCCCTGGTCCTCCAATTAACCGCCCTCCGCCTCAATTGGTTGCCTTTAACCGCCCTCT TCCGCGATTAGACTATCCCCTGAGTATCGGGGGGCCAACAACTA…
AhPLDβ2A	Amino acid sequence	MDNNGSPNQYPNPYFYPPNPYQPYPPPPTGIPVPNPYEHVPYPYPYNPSHSFNYSYPPPPRSSLSYSGSGHIDYPCPPHP QSPSSCAPLDFNQPPPKTSYPATAPSAPTNPYPAYPYHVPPGSQSPSRASHSHTSSLPYGSSQYYYPQNEAYLSPQQSDA HLRTNSFAGPYYVENTSSTGGGSGTPQPSDDSKPSPSAITYPPLDDLMSNVRLSDSTPSDIVSSPQQPVRPLMHSISTSK IEQKKDDFYGHANNSFSGWGNSYSSRVDSSKLSSSSFGSFNESVQIVPVQNKGSLRVLLLHGNLDIWVLEAKNLPNMDMF HKTLGDMFGKLPGTMGNKIEGTMNKVITSDPYVTISVANAVIGRTFVISNSENPVWMQHFYVPVAHHAAEVHFVV…
	Genomic sequence	TAGTCAATGCTGACCTGGTTAGTAGAGAGAGAGAGAGCGTTGCCGGAGTTCAAAAACTTTGTTTCATCAG CTGGATCTTCGTCTTGTTCTTATTCTGCTTATTTCTGCATTTTTTTTCAATCTCCGAATCTCCATAGAAA AAAGAGAAGGTGAGTTTTTTTATTTTTATTAATTCTCTCTATCTCCTAATAAAAATAGAAAATCTCATCT TTGAGTTAACTTTCTTTGTTTCCTTGAACATTCACCATTGATATACGTATCACCAGTGTCTGATCAATCC AAATTATAATCATTCAAGCACTTCGCATATTGCTCTATTTGTATTCTTATTCGGAACTTCCGTGTATTAC ATGTACAATTAGTTTGTAATTGTATCAATTGAAATCCAATTAGC…
	Promoter sequence	AAACTAAAATAAGAACAAATATTAAAATTAATCCTCAAAATTTTTTAAATCGAACACGTTATTTTTAGCAAATTTTTATTTTCTCAAAATTTTCGAAAATTATTTTCATTGAATAAATTATCAGTAGACATAGTTATGAACATTAACCATGACCTTGATGTTACTCCTACCCCAAGTCTTATTGCATCTCCTATCCAATATATGTAATATTAATTATAAATTGATTGATTTGTTTACAATCAAACTTAATAAATTAGGAAAGCGATATAAGATACATGAAATTAAAATTCATAAACAAATTTAAATTTATCAAATTTTTAATAATAAATAAATTTTTATCTCATTATAAAAAAGTGTTATCTTAATTGTTTATAAACTTCATTTAAACTAATTTTTATT…
	Coding sequence	ATGGATAATAATGGATCTCCAAACCAATATCCAAACCCATACTTTTACCCTCCCAACCCTTACCAACCAT ACCCACCTCCACCAACTGGAATTCCAGTTCCTAATCCATATGAACATGTTCCCTATCCATACCCTTATAA TCCTTCACATTCCTTCAATTATTCCTATCCCCCACCTCCTAGATCATCCTTATCATACTCTGGTTCGGGC CATATCGACTATCCCTGCCCCCCTCATCCTCAATCACCCTCCTCATGTGCCCCCTTAGACTTCAACCAGC CACCACCGAAGACATCTTATCCGGCTACTGCCCCTAGTGCTCCTACCAATCCTTACCCTGCTTATCCCTA CCATGTTCCTCCAGGGAGTCAGAGTCCGTCTCGAGCTTCCCATT…
AhPLDβ2B	Amino acid sequence	MDNNGSPNQYPNPYFYPPNPYQPYPPPPTGIPVPNPYEHVPYPYPYNPSHSFNYSYPPPPRSSLSYSGSGHIDYPCPPHP QSPSSCAPLDFNQPPPKTSYLATAPSAPTNPYPAYPYHVPPGSQSPSRASHSHTSSLPYGSSQYYYPQNEAYLSPQQSDA HSRTNSFAGPYYVENTSSTGGGSGTPQPSDDSKPSPSAITYPPLDDLMSNVRLSDSTPSDIVSSPQQPVRPLMHSISTSK IEQKKDDFYGHANNSFSGWGNSYSSRVDSSKLSSSSFGSFNESVQIVPVQNKGSLRVLLLHGNLDIWVLEAKNLPNMDMF HKTLGDMFGKLPGTMGNKIEGTMNKVITSDPYVTISVANAVIGRTFVISNSENPVWMQHFYVPVAHHAAEVHFVV…
	Genomic sequence	GAGAGAGAGAGAGAGAGAGCGTTGCCGGAGTTCAAAAACTTTGTTTCATCAGCTGGATCTTCGTCTTGTT CTTATTCTGCTTATTTCTGCATTTTTTTTTCAATCTCCGAATCTCCATAGAAAAAAGAGAAGGTGAGTTT TTTTATTTTTATTAATTCTCTCTTTCTCCTAATAAAAATAGAAAATCTCATCTTTGAGTTAACTTTCTTT GTTTCCTTGAACATTCACCATTGATATACGTATCACCAGTGTCTGATCAATCCAAATTATAATCATTCAA GCACTTCGCATATTGCTCTATTTGTATTCTTATTCGGAACTTCCGTGTATTACATGTACAATTAGTTTGT AATTGTATCAATTGAAATCCAATTAGCATAAACCGCTCTTTGAA…
	Promoter sequence	GGTTGGTTTAATTCGAACCAGCCTGGTTCGAATTACTTTGTCAGCGTTCTCTCTCTATAATTCGAACCACCCTGGTTCGAATTATGTGCACTTGAAGTTCGAACCATCTTGGTTCGATTTATTAACAACAGTCAACTTGTAATTCGAACTGCCCTGGTTCGAATTACTAACAAATGCAGTTCGAACCATGTTGGTTCGAATTATATTAATATACGTTCTGGCGCATTACTGAAACTATTTTCGGTTTGGCTTATATACGTAAATTCTAGATGGCATTGGCTTATAATGGTTTTTTGCCCTAAGATACATGAAATTAAAATTCATAAACAAATTTAAATTTATTAATATTTTAATAATAAATAAATTTTTATCTTATTTATAAAAAAGTGTTATCTTAAT…
	Coding sequence	ATGGATAATAATGGATCTCCAAACCAATATCCAAACCCATACTTTTACCCTCCCAACCCTTACCAACCAT ACCCACCTCCACCAACTGGAATTCCAGTTCCTAATCCATATGAACATGTTCCCTATCCATACCCTTATAA TCCTTCACATTCCTTCAATTATTCCTATCCCCCACCTCCTAGATCATCCTTATCATACTCTGGTTCGGGC CATATCGACTATCCCTGCCCCCCTCATCCTCAATCACCCTCCTCATGTGCTCCCTTAGACTTCAACCAGC CACCACCGAAGACATCTTATCTGGCTACTGCCCCTAGTGCTCCTACCAATCCTTACCCTGCTTATCCCTA CCATGTTCCTCCAGGGAGTCAGAGTCCGTCTCGAGCTTCCCATT…
AhPLDγA	Amino acid sequence	MAHLVYGETPSFGGSNHGQPHQFLPFPTSSSSLPIFLLHGNLEIWIHEAKNLPNMDTFSNKLGGMLSKLPMNLGGKIEGH VSQNLSTSDPYVTVSVSGAVIARSFVIRNSENPVWMQHFNVPVAHHAAEVHFVVKDSDYVGSQIIGAVGIPVERLIDGTK VEGVFPILNASGKPCKHGAVLNLSVQYTHVDKVALYGNGVGAGPNYEGVPDTYFPLRKGGRVTLYQDAHVHEGFLNNLDA NYKHKSCWDDIFDAISEARRLVYVVGWSVYYNVSLIRGTRGDGKDCTLGELLKAKSQEGVRVLLLVWDDPTSNSFLGQKT VGLMDTHDEDTRHFFKHSSVRVLLCPRAGGKGHSLLKTQEAGTIYTHHQKTVIVDADIGHHKRKIVAFIGGLDLC…
	Genomic sequence	TAGATCAGACTTGTTCTCATTCTTCTAGAAATTAAACGAACAAATAACGTTGAAATCCGTTGTAATGAAA GACTAGACTTTTTCTCAATCATGTTGGTTTCTCCTCCCGTTCCAATCCCAATTCGCATTTTCATTTGGTT GACTTTCCTTTACTCCATGATCAAAGTCAAACACTCATATATATGCATCGATCTTGCATTGCAATATCTG TATCCTCTTCATTCTTCGTTCTTTCGAATTCCAGCCATTTTAGCAACTCCAAATCATGGCTCATTTGGTG TACGGTGAAACTCCATCCTTTGGAGGCTCAAATCACGGACAACCCCACCAGTTTCTTCCATTTCCAACTT CTTCGAGCTCTTTACCCATTTTCCTCTTACATGGCAATTTGGAA…
	Promoter sequence	AAATTAAAACAAAATATGAGATTTCACAGCTTAACATCAACGTCATACAGAAGAGAACATATCTTCAGTATACTTTAATTCAGTCTATTGAAAATATCCAACCTACTACTGATTCAAAAACTTATTGTAATAGAACTCAGAAGTTGCAGAGTTTAAAGCAGAGTATTCGTCTTGTCTGGGTGTATTGTCTGGTGGCGGGCGTTGGGAAACTCACCTAGGTGACAAAAGATAGCAGATTGACGGCCAGGTGTAGCTCTCGGTTAGGTCCCAGCGTTGGCAGGCGACAGAGAGGCGTGGCTACCTGACTACCGAAAATGCAAACTCGAACAACAAACAGCGACCGAACTTCACCGGCGGAGACGGGCACGACGCCGACCTCTGAATGAAGACGAGAACGCG…
	Coding sequence	ATGGCTCATTTGGTGTACGGTGAAACTCCATCCTTTGGAGGCTCAAATCACGGACAACCCCACCAGTTTC TTCCATTTCCAACTTCTTCGAGCTCTTTACCCATTTTCCTCTTACATGGCAATTTGGAAATATGGATCCA CGAGGCCAAGAACCTTCCCAACATGGACACCTTCAGCAACAAACTAGGAGGCATGCTTTCCAAGCTCCCT ATGAATCTCGGAGGCAAAATAGAAGGCCACGTGTCCCAAAACTTATCCACCAGTGATCCCTATGTCACAG TGTCTGTGTCAGGTGCTGTAATAGCCAGATCCTTTGTCATCAGAAACTCTGAGAACCCTGTTTGGATGCA GCACTTCAATGTCCCTGTTGCTCATCATGCTGCAGAGGTTCACT…
AhPLDγB	Amino acid sequence	MAHLVYGETPSFGGSHHGQPHQFLPFPTSSSSLPIFLLHGNLEIWIHEAKNLPNMDTFSNKLGGMLSKLPMNLGGKIEGH VSQNLSTSDPYVTVSVSGAVIARTFVIRNSENPVWMQHFNVPVAHHAAEVHFVVKDSDFVGSQIIGAVGIPVERLIDGTK VEGVFPILNASGKPCKHGAVLNLSVQYTHVDKVALYGNGVGAGPNYEGVPDTYFPLRKGGRVTLYQDAHVHEGFLNNLDA NYKHKSCWDDIFDAISEARRLVYIVGWSVYYNVSLIRGTRGDGKDCTLGELLKAKSQEGVRVLLLVWDDPTSNSFLGQKT VGLMDTHDEDTRHFFKHSSVRVLLCPRAGGKGHSLLKTQEAGTIYTHHQKTVIVDADAGHHKRKIVAFIGGLDLC…
	Genomic sequence	AGATAATAAACATCTGATATCCTACTGAATGGAACATCCTTATATTTCCATTATACACATTATATAGATA CTTCATTGACTCCTTATACTTCATTTTTTGTGAAAATAAAATATTTCACAATGATTAAATAATAAAAAAA ATAAGGCGTGAGATCAGACTTGTTCTCATTCGTCTAGAAATTAAACGAACAAATAACGTTGAAATCCGTT GTAATGAAAGACTAGACTTTTTCTCAATCATGTTGGTTTCTCCTCCCGTTCCGATCCCAATTCGCATTTT CATTTGGTGTTTCCACTTGCCTCTAGTTGACTTTCTTTTACTCGATGATCAAAGTCAAACACTCATATAT ATATGCATCGATCTTGCATTGCAATATCTGTATCCTCTTCATTC…
	Promoter sequence	CCAGAAGCAACAACAACAATTAATCAAACAGAAGCAGCAACAGGACCACAACAACAACAATGAATCACTAATGAATCAACAATGGAATCAAATAGAAACAGAAGAAGCAGGAGCAGAAACAGAAACAGAACAACAACAACAACAATAACAATGAAACAATATAATCAATCAGAAGCATAATCAACCAGAAACAACAATAATAAAAAATCAACAATATAATAGAAGCAGCGCCACAAACCTTTTCTTCTTCTCTCTTCGCGTTACCCTAACGCCACCGTCACAGCGCGACCTCTTCTCCCTCAGCTCACCACCGAAGCCTTTCCCCTGTTCTTGCCTCGAACCAGAATCCACCGCTATCGAGCACCTCCGCCGAGCCCAGAGGAGCAGCGGCGAGATCCA…
	Coding sequence	ATGGCTCATTTGGTGTACGGTGAAACTCCATCCTTTGGAGGCTCACATCACGGACAACCCCACCAATTTC TTCCATTTCCAACTTCTTCAAGCTCTTTACCCATTTTCCTCTTACATGGCAACTTGGAAATATGGATCCA CGAGGCCAAGAACCTTCCCAACATGGACACCTTCAGCAACAAGCTAGGAGGCATGCTTTCCAAGCTCCCT ATGAATCTTGGAGGCAAAATAGAAGGCCACGTGTCCCAAAACTTATCCACCAGTGATCCCTATGTCACAG TGTCTGTGTCAGGTGCTGTAATAGCCAGAACCTTTGTCATCAGAAATTCTGAGAACCCTGTTTGGATGCA GCACTTCAATGTCCCTGTTGCTCATCATGCTGCAGAGGTTCACT…
AhPLDδ1A	Amino acid sequence	MAETGNGNGFMYLHGDLDLKIIEARHLPNMDIVSERFRRCVTACDTINFHSSEPADTATADGTDNPPTTARRHRGKIITS DPYVTVSVPQATVARTRVIRNAQNPRWDERFSIPLAHPLVDLEFRVKDDDVFGAETMGTVKIPATRIATGEAISGWFPIL SSSGKPPKPNAALRIEMQFTAVQDNPLYRSGIAADPEHRGVRHTYFPVRKGSSVRLYQDAHCPEGLLPEIELEGGKVYRH EKCWEDICHAISEAHHMVYVVGWSVYHKIKLVREPTKPLPRGGDLTLGELLKYKSQEGVRVLLMVWDDKTSHDKFFFKSS GVMQTHDEETKKFFKHSSVMCVLAPRYGSSKLSFLKQQVVGTVFTHHQKCVIVDTQAPGNDRKITVFMGGLDLCD…
	Genomic sequence	TATATATTAATGACGGTGGAAATGGTTGTCAAATAATTTTGGTTTTTGGGATGGAAACCGTTCATAGAAT TAAGTGAAGGCGCCAGCGGGGTAAGAGTAAGACAGTGCAAAAGTCTGCAACACAACACAAGCAAGCAAAC CGCAAAGCAGCACGTGATTTCAGTTCCACTCTCCCAAGCCAAAGCCATTCCAAACTTCAAGAACCCTCTC TTTATTCTCTCTTCTCTTCATATTCTACACTCGCCCGCACGGGAACACTGCCTCCTTCATGGCGGAAACC GGTAACGGCAATGGCTTCATGTACCTCCACGGCGACCTCGACCTCAAAATCATTGAGGCTCGACACTTAC CTAACATGGACATCGTCTCCGAGCGGTTTCGCCGCTGCGTCACC…
	Promoter sequence	TGCATGATTGATTACATAATACCTTTTTAAAAAATAGTTGAGAAGATAGATGTATTTAAGATGGCACTAAAATGTGTTATATTAGCATGTTTGGTGTCAAAATATAATTTGTTGTAGAATTAAAATCATTAATTATTGATGGTTAATTCACTAAAATATAAGAAAGAATTGTAATAATAAATTAATAATTACTAAAAATATATGAAATATAATATTATAATGAGTGAATACTTCATCCGGTTCTTGACAATTATCTCGAAAGGACCACGAGGTCCCAAAAAAAAAAATATCCAATTCGGCTCTTGATATTTTTTTTAGGATTGATTAACCATTGTGCAAAAAAAAAAAACAACATTGATTTTTTTTGGTACATAGGCTAATCTGTCCTATAAAAATAAA…
	Coding sequence	ATGGCGGAAACCGGTAACGGCAATGGCTTCATGTACCTCCACGGCGACCTCGACCTCAAAATCATTGAGG CTCGACACTTACCTAACATGGACATCGTCTCCGAGCGGTTTCGCCGCTGCGTCACCGCCTGCGACACCAT CAACTTCCACTCCTCAGAACCCGCCGATACCGCCACCGCTGACGGCACCGACAACCCTCCTACCACCGCC CGCCGCCACCGCGGTAAAATCATCACCAGCGACCCCTATGTCACTGTCTCTGTCCCCCAGGCCACCGTGG CCCGCACGCGCGTGATTCGCAACGCTCAGAACCCGCGTTGGGACGAACGCTTCAGCATCCCGCTTGCTCA TCCTCTCGTCGACCTCGAGTTCCGCGTCAAGGACGACGACGTCT…
AhPLDδ1B	Amino acid sequence	MAETGNGNGFMYLHGDLDLKIIEARHLPNMDIVSERFRRCVTACDTINFHSSEPADTATADGTDNPPTTARRHRGKIITS DPYVTVSVPQATVARTRVIRNAQNPRWDERFSIPLAHPLVDLEFRVKDDDVFGAETMGTVKIPATRIATGEAISGWFPIL SSSGKPPKPNAALRIEMQFTAVQDNPLYRSGIAADPEHRGVRHTYFPVRKGSSVRLYQDAHCPEGLLPEIELEGGKVYRH EKCWEDICHAISEAHHMVYVVGWSVYHKIKLVREPTKPLPRGGDLTLGELLKYKSQEGVRVLLMVWDDKTSHDKFFFKSS GVMQTHDEETKKFFKHSSVMCVLAPRYGSSKLSFLKQQVVGTVFTHHQKCVIVDTQAPGNDRKITVFMGGLDLCD…
	Genomic sequence	TATATATTAATGACGGTGGAAATGGTTGTCAAATAATTTTGGTTTTTGGGATGGAAACCGTTCATAGAAT TAAGTGAAGGCGCCAGCGGGGTAAGAGTAAGACAGTGCAAAAGTCTGCAACACAACACAAGCAAGCAAAC CGCAAAGCAGCACGTGATTTCAGTTCCACTCTCCCAAGCCAAAGCCATTCCAAACTTCAAGAACCCTCTC TTTATTCTCTCTTCTCTTCATATTCTACACTCGCCCGCACGGGAACACTGCCTCCTTCATGGCGGAAACC GGTAACGGCAATGGCTTCATGTACCTCCACGGCGACCTCGACCTCAAAATCATTGAGGCTCGACACTTAC CTAACATGGACATCGTCTCCGAGCGGTTTCGCCGCTGCGTCACC…
	Promoter sequence	TGCATGATTGATTACATAATACCTTTTTAAAAAATAGTTGAGAAGATAGATGTATTTAAGATGGCACTAAAATGTGTTATATTAGCATGTTTGGTGTCAAAATATAATTTGTTGTAGAATTAAAATCATTAATTATTGATGGTTAATTCACTAAAATATAAGAAAGAATTGTAATAATAAATTAATAATTACTAAAAATATATGAAATATAATATTATAATGAGTGAATACTTCATCCGGTTCTTGACAATTATCTCGAAAGGACCACGAGGTCCCAAAAAAAAAAATATCCAATTCGGCTCTTGATATTTTTTTTAGGATTGATTAACCATTGTGCAAAAAAAAAAAACAACATTGATTTTTTTTGGTACATAGGCTAATCTGTCCTATAAAAATAAA…
	Coding sequence	ATGGCGGAAACCGGTAACGGCAATGGCTTCATGTACCTCCACGGCGACCTCGACCTCAAAATCATTGAGG CTCGACACTTACCTAACATGGACATCGTCTCCGAGCGGTTTCGCCGCTGCGTCACCGCCTGCGACACCAT CAACTTCCACTCCTCAGAACCCGCCGATACCGCCACCGCTGACGGCACCGACAACCCTCCTACCACCGCC CGCCGCCACCGCGGTAAAATCATCACCAGCGACCCCTATGTCACTGTCTCTGTCCCCCAGGCCACCGTGG CCCGCACGCGCGTGATTCGCAACGCTCAGAACCCGCGTTGGGACGAACGCTTCAGCATCCCGCTTGCTCA TCCTCTCGTCGACCTCGAGTTCCGCGTCAAGGACGACGACGTCT…
AhPLDδ2A	Amino acid sequence	MVTESKSDTVVYLHGDLDLRIIEARYLPNMDMLSERFRRFFSALNTCTASITGRKKTEKRHRHGKIITSDPYVTVCIAGA TVARTRVIANSQNPTWNEHFKIPLAHQATELEFYIKDNDMFGADLIGVAFVSADKILSGETVSSWFPIIGTSGRPPKPNC AVKLEMKFTKCEDSPLYRSNIAPEPNRFVVPDTYFPIRHGGSVTLYQDAHVPDSMLPEIGLDDGVVFQQGKCWEDICHSI LEAHHLVYIVGWSIYDKVKLVREPTRPLPSGGDLSLGELLKYKSQEGVRVLMLVWDDKTSHNKFFIHTDGVMQTHDEETR RFFKHSSVTCVLSPRYASSKLSIFRQQVVGTLFTHHQKCVIVDTQGQGNHRKITAFIGGLDLCDGRYDTPEHRIV…
	Genomic sequence	GGCATAACTGAACTATATATATATAAACAAAACGATGCGGTAACGCCGACGGAGCCCCGGTTTGTTGTGT GGTACTGTGGTGTGATAGCGGGCGTTTGCGCTTTCAAACGCTCTCTATCACCAAAGTTTCCCCACGTTTT ATTAAAAAATAAATAAATATCTATAATATATATATAATAGTTGAAGGTTTTCGATTTCAAGTTTTCAACC CAATGGTGACGGAGTCGAAATCCGACACCGTGGTGTACCTCCATGGAGACCTCGATCTTCGGATCATTGA GGCTCGTTACCTCCCCAACATGGACATGCTCTCGGAGCGCTTCCGCAGATTCTTCTCTGCTCTAAACACA TGCACCGCCTCCATCACCGGCAGGAAGAAGACCGAGAAGAGACA…
	Promoter sequence	GGGCGTCAAACTGTTGACTGTTTTTCATTTCAAAAACGGCGCGAAAGATCCGCTCTAGGGGAGCTTTACGGGGAGGTTGCCTTAACGCCATTGCCAGCACAGTATTTGACCTTCTTATAAGAGTCGCCTGAGAAAAAAAAATATATCAAAAGAATATTAGTTAGACATTTAGAATAATGATCCATAATGTCTTTTATTAAACCTCCAGCTCAACTATATAACTTGATTGACTAACCAAAACGAGTCAAAGGATCTACCAAATAGACAACTAATAATTTTTTTTTTTACTTCTTGCTCTGTTAAAAATAAAAAATTTCAACAAATATAAATAAATAATAAAAAATGTATTAATAAAAAGTTAATTATTTATATAAAATATATATTAAAATAAAAAATTTA…
	Coding sequence	ATGGTGACGGAGTCGAAATCCGACACCGTGGTGTACCTCCATGGAGACCTCGATCTTCGGATCATTGAGG CTCGTTACCTCCCCAACATGGACATGCTCTCGGAGCGCTTCCGCAGATTCTTCTCTGCTCTAAACACATG CACCGCCTCCATCACCGGCAGGAAGAAGACCGAGAAGAGACACCGCCACGGAAAGATCATCACCAGCGAC CCTTACGTCACCGTCTGCATCGCCGGCGCCACCGTGGCTCGAACCCGCGTCATTGCTAACTCTCAGAACC CTACCTGGAACGAGCATTTCAAGATCCCTCTGGCTCACCAGGCCACGGAGCTGGAATTTTACATCAAAGA TAACGACATGTTCGGCGCAGACTTGATCGGAGTCGCATTCGTCT…
AhPLDδ2B	Amino acid sequence	MVTESKSDTVVYLHGDLDLRIIEARYLPNMDMLSERFRRFFSALNTCTASITGRKKTEKRHRHGKIITSDPYVTVCIAGA TVARTRVIANSQNPTWNEHFKIPLAHQATELEFYIKDNDMFGADLIGVAFVSADKILSGETVSSWFPIIGTSGRPPKPNC AVKLEMKFTKCEDSPLYRSNIAPEPNRFAVPDTYFPIRHGGSVTLYQDAHVPDSMLPEIGLDDGVEFQQGKCWEDICHSI LEAHHLVYIVGWSIYDKVKLVREPTRPLPSGGDLSLGELLKYKSQEGVRVLMLVWDDKTSHNKFFIHTDGVMQTHDEETR RFFKHSSVTCVLSPRYASSKLSIFRQQVVGTLFTHHQKCVIVDTQGQGNHRKITAFIGGLDLCDGRYDTPEHRIV…
	Genomic sequence	CGGCATAACTGAACTATATATATAAACAAAACGATGCGGTAACGCCGACGGAGCCCCGGTTTGTTGTGTG GTGTGATAGCGGGCGTTTGCGCTTTCAAACGCTCTCTATCACCAAAGTCTCCCCACGTTTTAAAAAATAA ATAAATATCTATAATATATATATAATAGTTGAAGGTTTTCGATTTCAAGTTTTCAACCCAATGGTGACGG AGTCGAAATCCGACACCGTGGTGTACCTCCATGGAGACCTCGATCTTCGGATCATTGAGGCTCGTTACCT CCCCAACATGGACATGCTCTCGGAGCGCTTCCGCAGATTCTTCTCTGCTCTAAACACATGCACCGCCTCC ATCACCGGCAGGAAGAAGACCGAGAAGAGACACCGCCACGGAAA…
	Promoter sequence	ACTTTGAATCGAATTTTCTCTTGCAGATGATATCTTTTGCTCAAAGTCTGATGGTGAAAGTGGTTCCTACCATTTTGAGTTGAAGGACAAATATTAATTGGGTCCCTAATATTAGTGATCGTAAATATTTACTCAACATGGAACGACTCATTTCCTCCGGCTATGCATTTGACGAGGAAGCAAGATGTTGAAGTCTGTTCCTAGAACTGGAATTATAGCATATTTTATAGGCTTTTCTAGTTTAGCACCATTGTATTGCTTTGGTTCGTCTATATGGCCTTTTTTAGATCAAAAGATACCAAGGTAAATTTTGATTTTTACAGTTATTGACATTTTGATATCTTGTTACACAATTTGGAAATACTAATCAAAATATGTGCAAGTGAAAATGTGAAATAT…
	Coding sequence	ATGGTGACGGAGTCGAAATCCGACACCGTGGTGTACCTCCATGGAGACCTCGATCTTCGGATCATTGAGG CTCGTTACCTCCCCAACATGGACATGCTCTCGGAGCGCTTCCGCAGATTCTTCTCTGCTCTAAACACATG CACCGCCTCCATCACCGGCAGGAAGAAGACCGAGAAGAGACACCGCCACGGAAAGATCATCACCAGCGAC CCTTACGTCACCGTCTGCATCGCCGGCGCCACCGTGGCTCGAACCCGCGTCATTGCTAACTCTCAGAACC CTACCTGGAACGAGCATTTCAAGATCCCTCTGGCTCACCAGGCCACGGAGCTGGAATTTTACATCAAAGA TAACGACATGTTCGGCGCAGACTTGATCGGAGTCGCATTCGTCT…
AhPLDδ3A	Amino acid sequence	MENRFRIIRESDLLMMDNAASEAVFLHGDLDLWILEAKALPNLDLSTETMRKCITMGNSCSPPFVKGLKTQSGRHKMITS DPYVSVCLSGATIAQTRIIPNCENPLWDEHFLIPVAHPAQKLEFHVKDNDVLGAELIGVVDISANKILSGGIIDDWFPIV GQSGNCLKPYPELHLSIQFRPVGAEETGSLGVPDTYFPLRKGGSVTLYQDAHVPDGKLPEIPLEDGKVFQHGKCWEEICQ AILEAHNLIYIIGWSVYHPVKLIREPSKPLPSQAELSLGELLKYKSQEGVRVVMLIWDDKTSHDKFLLKTDGVMQTHDEQ TRKYFKNSTVHCVLAPRYASSKLSVFKQQVVGTLFSHHQKCVLVDTQASGNNRKITAFIGGLDLCDGRYDTPEHR…
	Genomic sequence	TTCGGGTGAGCAATGCAATTGCAAACGTAATGCAATGCAATGCGCTTTCTCTCCGTTGTGGTTCTTCTTC TCTTTCCGCTCCTGATCCACCTCCTACCGCCATGTAATCCTCATTCGGTTCTCATTCATAAAGAGGTGAT TCTTGTATTTGATTTCGATCTTATCTCTTTCAATGTTTATGCTTATAATAATCTTACTCTTCGCTACTCG GTTGTCATATTTACGATACGAATTTGATGAATACGTTATTGCAGTGACCAGGTTTGATTGGGAACTGTTT GTTGCTTTGCGTCTGCATCAGCTTATGGAGAATCGATTCAGAATTATTAGAGAATCTGATCTCTTAATGA TGGATAATGCAGCTTCAGAAGCAGTTTTCTTACATGGCGACTTG…
	Promoter sequence	CCACCACAGAACTATCCTCCCCAGCAGAATTATGGTCAACCATCACAGAACTATGCTCCCCAACAGAACTACAGCCAAGCTCCGCTGAACTACCCTTCCCAACAGAACTATGGCCAATCACCAGAGAGTTATCCTCCCCAACAGAATTTCGGTCAAGCACCACAAAATCATCCACAGCAACAAACCTATGGTTCTGCTTCACAGCAAAGATATGGCCCTGCATCGCCACAATACCCGCAGCAGCAGAGCTATGGATCACCAGGACAAGGAGATGGTAGAAATTATGTGCCACAGCAAAACTTTGGACCACCAGGACAAGGAGAAAGAAGAGACCCGGTGCCTCGTGATTCGGCTCTACGTAATGATACTTTTACCCCATCATACATGAACATGAAGGAT…
	Coding sequence	ATGGAGAATCGATTCAGAATTATTAGAGAATCTGATCTCTTAATGATGGATAATGCAGCTTCAGAAGCAG TTTTCTTACATGGCGACTTGGATCTCTGGATTCTTGAGGCAAAAGCTCTCCCGAATTTGGATCTTTCCAC GGAGACTATGCGAAAATGCATTACCATGGGCAACAGCTGTTCCCCTCCCTTCGTGAAAGGGCTCAAGACA CAGTCAGGGAGACACAAAATGATTACCAGCGACCCCTATGTGTCCGTGTGCCTCTCGGGGGCTACCATTG CTCAAACTAGGATCATTCCTAACTGTGAAAACCCTTTGTGGGACGAGCATTTCTTAATTCCGGTTGCTCA CCCTGCTCAGAAATTGGAGTTCCATGTCAAAGACAATGATGTTC…
AhPLDδ3B	Amino acid sequence	MENRFRIIRESDLLMMDNAASEPVFLHGDLDLWILEAKALPNLDLSTETMRKCITMGNSCSPPFVKGLKTHSGRHKMITS DPYVSVCLSGATIAQTRIIPNCENPLWDEHFLIPVAHPAQKLEFHVKDNDVLGAELIGVVDISANKILSGGIIDDWFPIV GQNGNCLKPYPELHLSIQFRPVGAEETGSLGVPDTYFPLRKGGSVTLYQDAHVPDGKLPEIPLEDGKVFQHGKCWEEICQ AILEAHNLIYIIGWSVYHPVKLIREPSKPLPSQAELSLGELLKYKSQEGVRVVMLIWDDKTSHDKFLLKTDGVMQTHDEQ TRKYFKNSTVHCVLAPRYASSKLSVFKQQAWNSCTXIXYYYVVGTLFSHHQKCVLVDTQASGNNRKITAFIGGLD…
	Genomic sequence	TTCAAGGAGAACAAGTGTGAAATTATCAAAACAATATTCTTGGTGTTTAACTTTTATTTAATCTCAGTTT CATATTAACCTCTTATTAAATGAAGTAGATGTCAAAAGGTAATGTGATTGCAAAGCGGGAAATACTGTAT AGAATATTTTAACTTGAGTAATAAGTATACAACAATTTAACGTTTATCTTAACTAGTACTAATAAAAATA ATTAGAATTACCTACGTGGAAACAATTACACAAAGTAGGTGGGTATAAAATTAAATTTACTCATACTTGG GTTTTCTTGAGAAACAAGGTATTGAAGTATAATAAATTATAAATTTAAATAGGCTTTAGGCAATATAATA CAAATCATTTGCACCAATCAAAACTCATTTATCAATCAAAACTC…
	Promoter sequence	CAGAACTATGGTCAAGCGTCACAGAACTATCCACCCCAACAGAACTATGGTCAAGCGTCACAGAACTATCCACCCCAACAGAATTCTGGTCAACCACCACAGAACTATCCTCCCCAGCAGAATTATGGTCAACCATCACAGAACTACGGCCAAGCTTCACAGAACTATGCTCCCCAACAGAACTACAGCCAAGCTCCGCAGAACTATGGCCGATCACCAGAGACTTATCCTCCCCAACAGAATTTTGGTCAAGCACCACAAAACCATCCACAGCAACAAACCTATGGTTCTGCTTCACAGCAAAGATATGGCCCTGCATCGCCACAATATCCGCAGCAGCAGAGCTATGGATCACCAGGACAAGGAGATAGTAGAAATTATGTGCCACAGCAAAACTTT…
	Coding sequence	ATGGAGAATCGATTCAGAATTATTAGAGAATCTGATCTCTTAATGATGGATAATGCAGCTTCAGAACCAG TTTTCTTACATGGCGACTTGGATCTCTGGATTCTTGAGGCAAAAGCTCTCCCGAATTTGGATCTTTCCAC GGAGACTATGCGAAAATGCATTACCATGGGCAACAGCTGTTCCCCTCCCTTTGTGAAAGGGCTCAAGACA CATTCAGGGAGACACAAAATGATTACCAGCGACCCCTATGTGTCCGTGTGCCTCTCGGGGGCTACCATTG CTCAAACTAGGATCATTCCTAACTGTGAAAACCCTTTGTGGGACGAGCATTTCTTAATTCCGGTTGCTCA CCCTGCTCAGAAATTGGAGTTCCATGTCAAAGACAATGATGTTC…
AhPLDδ4A	Amino acid sequence	MDNNNNNIKKEQVFLHGDLDIYVIEAKSLPNLDLSSEAVRRCLSMGNFFTSPFSKKMRSSGKDKMITSDPYVSVVIAGAT IAQTRVIPNSENPIWDEHFIMPVAHPAHKIEFIVKDNDVLGAELIGVVDIPVQRVVSGENIDDWFPIIGQYSNCLQAYPE LHISIQFWPVGSVKDDICSGDSGVPKTYFPLRKGGNVTLYQDAHVPDGMLPDIELDGGKVFQAGKCWEDICHAILEAHHL IYVIGWSVYHPIKLVREPTRPLPCGGELSLGELLKYKSQEGLRVVMLIWDDRTSHDKFLIKTDGVMQTHDEETKKFFKNS AVHCVLSPRYASNKLSIFKQQVVGTLFTHHQKCVLVDSQGAGNNRKISAFIGGLDLCDGRYDTPQHRLFRDLETV…
	Genomic sequence	GGAGACATGTTAGGTTGGGTTGATCCATGTTTGCATTATTACAAGAAATTGTTGATTAGCAGATTCTGTT TTATGATAAAAAGTTGACAAAAAGAATCATCATGATGTGATGATTGAGAATCTAAGCATCAAATTCAAAT GGATAATAATAATAATAATATCAAGAAAGAACAAGTTTTCTTACATGGTGACTTGGATATTTATGTAATA GAAGCAAAATCTCTTCCAAACTTGGATCTTTCTTCAGAAGCAGTAAGAAGATGCCTGAGCATGGGGAACT TCTTCACATCACCATTCTCAAAGAAAATGAGGAGTTCAGGGAAAGATAAGATGATAACAAGTGACCCTTA TGTCTCTGTAGTCATAGCAGGTGCTACCATAGCTCAAACTAGAG…
	Promoter sequence	GATATAATATTACGCAATTATAAAATTATTTTATCTATTTCTAATTGTATGTAATTTTAACATCTGAAAAATATCTGTTACTGTGACAATTACTAGTTGAAATTTTGAATTTTGTGGCACCAATGCTTAGTTCCCTGCTAGCAACTGAAGCGAAGTTGTGAAAACCAAAGTGTCGCATAGATTTCTTCCTATCCAATGGCTACAAATTTTACACAAATAAGAACCACAAAAACGTTGAATCCTAATTTTCACGGACGACAAGAGGATTGTGGCAACCACAGTCACTCACTAAGAACAAGTGGTGACAATAGAGATAAATAAAACAAGGTCCTGCATGCTGCCACGTAGCAGATAAGGCTTCTTCATGCCTTCAACTACTTGTGTTGAGCACGCTATTTC…
	Coding sequence	ATGGATAATAATAATAATAATATCAAGAAAGAACAAGTTTTCTTACATGGTGACTTGGATATTTATGTAA TAGAAGCAAAATCTCTTCCAAACTTGGATCTTTCTTCAGAAGCAGTAAGAAGATGCCTGAGCATGGGGAA CTTCTTCACATCACCATTCTCAAAGAAAATGAGGAGTTCAGGGAAAGATAAGATGATAACAAGTGACCCT TATGTCTCTGTAGTCATAGCAGGTGCTACCATAGCTCAAACTAGAGTGATTCCAAACAGCGAAAACCCGA TTTGGGACGAGCATTTCATCATGCCGGTTGCTCACCCTGCTCACAAGATTGAGTTCATTGTGAAGGACAA TGATGTTCTTGGTGCTGAGTTAATTGGTGTAGTTGATATTCCTG…
AhPLDδ4B	Amino acid sequence	MDNNNNIKKEQVFLHGDLDIYVIEAKSLPNLDLSSEAVRRCLSMGNFFTSPFSKKMRSSGKDKMITSDPYVSVVIAGATI AQTRVIPNSENPIWDEHFIMPVAHPAHKIEFIVKDNDVLGAELIGVVDIPVQRVVSGENIDDWFPIIGQYSNCLQAYPEL HISIQFWPVGGVKDDICSGDSGVPKTYFPLRKGGNVTLYQDAHVPDGMLPDIELDGGKVFQAGKCWEDICHAILEAHHLI YVIGWSVYHPIKLVREPTRPLPCGGELSLGELLKYKSQEGLRVVMLIWDDRTSHDKFLIKTDGVMQTHDEETKKFFKNSA VHCVLSPRYASNKLSIFKQQVVGTLFTHHQKCVLVDSQGAGNNRKISAFIGGLDLCDGRYDTPQHRLFRDLETVY…
	Genomic sequence	TTCTTTTTTCGACATTTTATTAATTTTTTCTTCTCATTTTCTTCTTCATCATATCTGTTAAGTTTTCCAG GTAACCCTAGATTTTTGTTTCAGTTACCTTGGAATCAGTTAGAAACAGGAGACATGTTAGGTTGGGTTGA TCCATGTTTGCATTATTACAAGAAATTGTTGATTAGCAGATTCTGTTTTATGATAAAAAGTTGACAAAAA GCATCATCATGATGTGATGATTGAGAATCCAAGCATCAAATTCAAATGGATAATAATAATAATATCAAGA AAGAACAAGTCTTCTTACATGGTGACTTGGATATTTATGTAATAGAAGCAAAATCTCTTCCAAACTTGGA TCTTTCTTCAGAAGCAGTAAGAAGATGCCTGAGCATGGGGAACT…
	Promoter sequence	TAGAGATAAATAAAACAAGGTCCTGCATGCTGCCACGTAGCAGATAAGGCTTCTTCATGCCTTCAACTACTTGTGTTGAGCACGCTATTTCCACATTCTCACCCTTCTATCTAAACTACTTCTCTTCTTTGTCTTTGTTTGTTAGAAGAGAAAATGGCCACCACACCAGCACTCTCTGGAACCATGGTGAGCACCTCGTTCTTGAGGAGGCAGCCAGTGGCCACCACCACAAGCCTCAAGGCATTTCCAAACGTGGGTCAGGCTCTGTTTGGCGTGAAGGGCGGCCGTGGCGGCCGTGTGACCGCCATGGCATCTTACAAGGTGAAGCTGATCACCCCTGAAGGTCCTCAAGAATTTGACTGCCCTGATGATGTTTACATTCTTGACCAGGCTGAAGAA…
	Coding sequence	ATGGATAATAATAATAATATCAAGAAAGAACAAGTCTTCTTACATGGTGACTTGGATATTTATGTAATAG AAGCAAAATCTCTTCCAAACTTGGATCTTTCTTCAGAAGCAGTAAGAAGATGCCTGAGCATGGGGAACTT CTTCACATCACCATTCTCAAAGAAAATGAGGAGTTCAGGGAAAGATAAGATGATAACAAGTGACCCTTAT GTCTCTGTAGTCATAGCAGGTGCTACCATAGCTCAAACTAGAGTGATTCCAAACAGCGAAAACCCGATTT GGGACGAGCATTTCATCATGCCGGTTGCTCACCCTGCTCACAAGATTGAGTTCATTGTGAAGGACAATGA TGTTCTTGGTGCTGAGTTAATTGGTGTAGTTGATATTCCTGTTC…
AhPLDε1A	Amino acid sequence	MAVMEEKHSLLHGTIEATIFDATPYSPSFPFNCLWPNGKPAFVTIKIGNKVMAKTTQERGRVWNQTFQIQCAHPSDSTIT ITLKTPCSILGKFQIKAQQLKEGSFMNGFLPLLMENGKPSTQLKLRFILWFKPADLETSWAKIISNGDYKGINDATFPQR SNCQVKLYHDAHHSHDFQPPFDLCGAPRNLWEDVYKAIEGAKYLIYIAGWSFNPNMILVRDPQTEIPHAREVKLGELLKR KADEGVAVRIMIWDDETSLPLIKIKGVMNTHDEESFAYFKHTKVICRKCPRLHHKFPTVFAHHQKTITVDTRAPNNSANE REILSFLGGVDLCDGRYDTETHSLFRTLDKESHYHDFYQTNIAGASLNKGGPREPWHDAHACVTGEAAWDVLTNF…
	Genomic sequence	GAAATTGTTTGAATCCAACAAAACTGTTCCAGCTTTAATTAATTAATTAATATAGGATTAATATAACAAA GTCAGCCTCTTAATCCTCTGCATATTCTTCTTAATTGACCATCATATTGATTTGGTCTTTTCCTGTGTTT TGAGTACAAGAAACTTGTGCTTCAAGCGAAAACTTGTTGGAAGGTTAACTACAAGTTTTTCCAAGCTCCC CTCTAACAGTTTAATTGCACTTTAAGGTCCCTTCTTTTTGCTTCTTCATCTGCATTATGTAGCACCACCA ACCTCATAGAACCTTTATATATGAAATGTGATCATATTGGGGGAAAAAAAATAGTAATGTGACAATATTC AGTTTACCTCAAAAGTCAAAGCAAAGTTGATAGTTTTCTCATTG…
	Promoter sequence	GATCCATCATCATCATCAATATGATTTGATGGTTAATGAAGAATTTCATCTATTCTAGTAGTTGTTGTGCTATTAGATTAGTTGCCAAGTGCCAACATAGATGCCCGCAAATCAAATCTAACCTTGCCCAAAAATTAGAGTAAACGATAAATAGATTCCGATCTTTTTGATCTGAAAGGTAAATAAATCATCGATTAAGTAAAATTATAAAAATGTTTTTTTATTTTTCAGAACGTAAGATAGTTAATTTTTTTTAATAAATTAATTTATTTTTGTATATTTTGAATAAAAAATTTAAATATTTTATATTTAAAAATATTTTATATTTAAAAAATATATTTTTTATATTTTTAATTAATTAAAAAATTATATGTTTTCGAATTTAAAAGTTAAGAACTT…
	Coding sequence	ATGGCAGTAATGGAAGAAAAGCATTCTCTTCTCCATGGAACAATTGAAGCTACTATCTTTGATGCCACAC CTTATTCGCCTTCATTTCCCTTTAATTGTCTATGGCCAAATGGAAAGCCAGCTTTTGTGACCATCAAAAT AGGCAACAAGGTGATGGCAAAAACTACACAAGAAAGAGGGCGTGTGTGGAACCAAACCTTTCAGATTCAA TGTGCTCATCCAAGTGATTCAACCATCACCATCACTCTGAAAACACCATGTTCCATATTGGGAAAATTCC AAATTAAGGCTCAACAATTGAAAGAAGGAAGCTTCATGAATGGTTTCCTCCCCCTCCTAATGGAAAATGG AAAACCAAGCACACAACTCAAGTTGAGGTTCATATTATGGTTTA…
AhPLDε1B	Amino acid sequence	MAVMEEKHSLLHGTIEATIFDATPYSPSFPFNCLCPNGKPAFVTIKIGNKVMAKTTQERGRVWNQTFQIQCAHPCDSTIT ITLKTSCSILGKFQIKAQQLKEGSFMNGFLPLLMENGKPSTQLKLRFILWFKPADLETSWAKIISSGDYKGINDATFPQR SNCQVKLYHDAHHSHDFQPPFDLCGAPRNLWEDVYKAIEGAKYLIYIAGWSFNPNMILVRDPQTEIPHAREVKLGELLKR KADEGVAVRIMIWDDETSLPFIKIKGVMNTHDEESFAYFKHTKVICRKCPRLHHKFPTVFAHHQKTITVDTRAPNNSANE REILSFLGGVDLCDGRYDTETHSLFRTLDKESHYHDFYQTNIAGASLNKGGPREPWHDAHACVTGEAAWDVLTNF…
	Genomic sequence	CTGTGTTTTGAGTTCAAGAAACTTGTGCTTCAAGCGAAAACTTGTTGGAAGGTTAACTACAAGTTTTTCC AAGCTCCCCTCTAACAGTTTAATTGCATTTTAAGGTCCCTTCTTTTTGCTTCTTCATCTGCATTATGTAG CACCACCAACCTCATAGAACCTTTATATATGAAATGTGATCATATATATTCAGTTTACCTCAAAAGTCAA AGCAAAGTTGATAGTTTTCTCATTGTGAAAAAGTTGCTACAAGGTTATGGCAGTAATGGAAGAAAAGCAT TCTCTTCTCCATGGAACAATTGAAGCTACTATCTTTGATGCCACACCTTATTCTCCTTCATTTCCCTTTA ATGTGAGTTTTAGATAACTATCATTCTATATAGTATTTACATTA…
	Promoter sequence	TGATGTGTAATTGACGGCAGGATAACATTGAATCACTTTTACAAACGTTAGGGATACAAATAGGACGATTTAAACGTTAGGAACACAAATAGGATTTACTCCAAACGTTAGGGACAAAAACGATACTTTACTCTATTTTTTAAAGAGAACATACCTAATATGTACCAATGAATGCCTCCTATTTGTTTCACTAAAATACGTAGTTTTGAGTAATTGCAAAATGCGTGTTTTGTTAGAGACTTATTTGTTCTTTTAATACATAACATCGTCACGACAATATAACAGTCACATATAATTAATAAAATAAAATTTGTGGCAAAAGTGTTTGATGTGAAATTCTATTATAATTAACTATAAGATGTTCATTAGAAAACTTCAATTTTGAGAATAAGAGCAATA…
	Coding sequence	ATGGCAGTAATGGAAGAAAAGCATTCTCTTCTCCATGGAACAATTGAAGCTACTATCTTTGATGCCACAC CTTATTCTCCTTCATTTCCCTTTAATTGTCTATGTCCAAATGGAAAGCCTGCTTTTGTGACCATCAAAAT AGGCAACAAGGTGATGGCAAAAACTACACAAGAAAGAGGGCGTGTGTGGAACCAAACTTTTCAGATTCAA TGTGCTCATCCATGTGATTCAACCATCACCATCACTCTGAAAACATCATGTTCCATATTGGGAAAATTCC AAATTAAGGCTCAGCAATTGAAAGAAGGAAGCTTCATGAATGGTTTCCTCCCCCTCCTAATGGAAAATGG AAAACCAAGCACACAACTCAAGTTGAGGTTCATATTATGGTTTA…
AhPLDε2A	Amino acid sequence	MAKDDDDEMPKILHGTIEATIFNASSPPSSSSFPFKCLCLKAEKPAYVTIKIDKNKVAKTIEDIDRVWNQTFKIQCAYPI DSTITITLKTKTCTLGKYHIKGQKLLEEGGLINGFIPLLMQDNNGKKPNQKLKLKFQLWFNSAEELLEPISWAKIMRFGN CCQGMRDSSTTFPQRSNCYVKLYHDAHHCSTFQPNITGLLCEAPRKLWEDVYKAIEGAKHIIYIAAWSLNPNLVLVRDPQ TEIPHAKGIKLGDLLKKKAEEGVAVRIMLWDDEKSLPFIKKNKGVITNNNNAQHHDDDDDDDAFAYFKKTRVICTKCPRL HHKFPTLFSHHQKTITLDTKSPNNSSDDDGEDERELMSFLGGLDLCEGRYDTEQHSLFHTLIRESHCYDFYQPNI…
	Genomic sequence	TAATGGTAATTAATGACAAACTAGCTAAGAGTAGTTATTATTACCTACTTGTTACTTTGTGAATATTTGA AGTTATTAGGAGGACATGGCAAAAGATGATGATGATGAAATGCCTAAGATCCTTCATGGAACAATTGAAG CTACCATCTTCAATGCCTCATCACCTCCCTCTTCTTCTTCATTTCCCTTCAAGGTAAGTCCCTAACAAAA ATGATTTTCATATGTTACATGCATTAATTAGTCCTTCATGATGGAGGCTAGCACATATTTAATTTGGATT CAATATTGCTATATATATGTGTATACTTTCTTTAAGTGATGTAAATTTAGGCTGTTAAATAATCTTCAGG CAATTGTCAAGATTGTAATAAATATTATGTGATCTTTTTAAGTG…
	Promoter sequence	ATGTGTACTTTAAGGATCTATTTTAAGAGTAACAACGATTATGATAGTTATACAATTTTAACAATATTTAAAATATGTTGTTAATATATATATTAAAGTAATATTTTTTTATTATTTAATAATATTTATAGATACCATAACTTATAATGTATTTATACATCAAAATTAAAGTCACGTATATATATAGTCAAATAATTCAAATGATATAATCTTTTTATATTCACATAGAGGTTGCAAGTTCAAGTCTCATTTTTATTTTTGATAAAAAAAACATCAATTATATATATATATATATATATATATATATAGAATTTAGAATAAATTAAATGATTTTCATCATATATTATTGTAATTCAATAGTTGAATCGACAAATATATATTATAAAAAAATTAAGAGTG…
	Coding sequence	ATGGCAAAAGATGATGATGATGAAATGCCTAAGATCCTTCATGGAACAATTGAAGCTACCATCTTCAATG CCTCATCACCTCCCTCTTCTTCTTCATTTCCCTTCAAGTGTCTATGTTTAAAAGCAGAAAAACCAGCTTA TGTGACAATCAAGATAGACAAGAACAAGGTTGCAAAAACAATTGAAGACATTGATCGTGTATGGAACCAA ACGTTCAAGATCCAATGTGCATACCCAATTGATTCAACAATCACAATAACACTCAAAACAAAAACTTGCA CATTAGGAAAGTACCACATAAAAGGCCAAAAGCTTCTAGAAGAAGGAGGCTTAATCAATGGATTCATCCC TCTATTAATGCAAGATAATAATGGGAAAAAACCAAACCAAAAAC…
AhPLDε2B	Amino acid sequence	MAKDDDEMPKILHGTIEATIFNASSPPSSSSFPFKCLCLKAEKPAYVTIKIDKNKVAKTIEDIDRVWNQTFKIQCAYPID STITITLKTKTCTLGKYHIKGQKLLEEGGLINGFIPLLMEDNNGKRPNQQKLKLKFQLWFNSAEELLEPISWAKIMRFGN SCQGMRDSCTTFPQRSNCYVKLYHDAHHCSTFQPNIGLLCEAPRKLWEDVYKAIEGAKHIIYIAAWSLNPNLVLVRDPQT EIPHAKGIKLGDLLKKKAEEGVAVRIMLWDDEKSLPFIKKNKGVITNSNNTQHHDDDDDDDNDDAFAYFKKTRVICTKCP RLHHKFPTLFSHHQKTITLDTKSPNNSSDDDGEDERELMSFLGGLDLCEGRYDTEQHSLFHTLIRESHCYDFYQP…
	Genomic sequence	TCATAATTGGTAATGCTAATTAAATTGACAAACTAGCCAAGAGTAGTTATTATTATTCTATCATATGTCT TATTACCTACTTGTTATCTTTGTGAATATTTGAAGTTAGTAGGAGGACATGGCAAAAGATGATGATGAAA TGCCTAAGATCCTTCATGGAACAATTGAAGCTACCATCTTCAATGCCTCATCACCTCCCTCTTCTTCTTC ATTTCCCTTCAAGGTAAGTCCCTAACAAAAATGATTTTCATATGTTACATGCATTAATTAGTCCTTCATG ATTGAGGCTAGCACATATTTAATAATTTGGATTCAATATTGCTATATATATATGTGTATACTTTATTTAA GGTGATGTAAATTTAGGCTGTTAAATAATCTTAAGGCAATTGTC…
	Promoter sequence	CAGCAAAAAGTATGTCCCTTCTTCAAATCATCTTACAGTCCTACTTTAATGGTTGGGAAATATTTGGATGACATAAATTCTCTACACACATTTTTAACTTATTATTTTGCTAATGTGTACTTTAAGGATCTATTTTAAGAGTAACAATGATTATGGTAGTTATACAATTTTAACAATATTTAAAATATGTTGTTAATATTAAAGTAGTATTTTTTTATTATTTAATAATACTTTTAATTTAAAAAATAATAATAAAAATACTATCAAAATATAAAAAAATATGACTTCAATTTTATTACTAAAATTATAGATACCATAACTTATAATGTATTTATACATCAAAATTAAAGTCATGCATATATATAGCCAAATAATTTAAATGATATAATCTCTTCATAT…
	Coding sequence	ATGGCAAAAGATGATGATGAAATGCCTAAGATCCTTCATGGAACAATTGAAGCTACCATCTTCAATGCCT CATCACCTCCCTCTTCTTCTTCATTTCCCTTCAAGTGTCTATGTTTAAAAGCAGAAAAACCAGCTTATGT GACAATCAAGATAGACAAGAACAAGGTTGCAAAAACAATTGAAGACATTGATCGTGTATGGAACCAAACC TTCAAGATCCAATGTGCATACCCAATTGATTCAACAATCACAATAACACTCAAAACAAAAACTTGCACAT TAGGAAAGTACCACATAAAAGGCCAAAAGCTTCTAGAAGAAGGAGGCTTAATCAATGGATTCATCCCTCT ACTAATGGAAGATAATAATGGGAAAAGACCAAACCAACAAAAAC…
AhPLDζ1A	Amino acid sequence	MSSEPLIPPSDDTFWRSHSFRQCGEPATSIFDELPKATIVSVSRPETGEISPILLSYTIELEYKQFKWRLHKRAAQVLYL QFALRKRVLIEQLHDKQEQIKEWLQSLGIVDHTVTIHDDEEPDDGAVPLHHEDSVKSRYVPSVAALSIIRPSLGGQQSVV DRAKVAMQSYLNLFLENLDIVNSPEVCRFLEVSKLSFLHEYGPKLREGYVTVKHLSNVSQDSEACHPCDWLRGCNNSWKK VWAVLKHGFLALLDGPFSNIPLDILVFDVLPSSKGDKTQIHLADPVKECNPLRYTFKVTSGNRTISLRTTSNGRVKAWVN AINEAGLRPSEGWCRPHRFASFAPVRGLTEDGSQAQWFVDGKAAFQAIASSIQAAKSEIFITGWWLCPELYLKRP…
	Genomic sequence	ATTGAATGTTCTAAGACTATAAAAACTCTGCGTTCGTTTACTTTCTCTTTTTTTTTTGTTTCTTCATGTT CTTCCTTTAACAAGGTACCTGCTTCTCTGAACCTCCGGCTTTCACAGTTCTTCTACGTTCTTTTGGATTT TAATATTTGGTCCTTCCATCATCGCTGCAAAACGAAGCAACGGTGACTCTAAGTTCCTTCATCAACTTCC ATGTCGTCGGAGCCGCTGATTCCGCCGTCCGACGACACATTCTGGCGTTCTCACTCTTTCCGGCAATGCG GCGAACCGGCCACGTCGATTTTCGACGAATTGCCGAAAGCAACAATCGTTTCGGTGTCGCGACCGGAGAC CGGAGAAATTAGCCCAATCTTGCTTTCTTATACAATTGAGTTGG…
	Promoter sequence	AATTTTAAAAATTACATTTTGATAAATTTTTTTGTAAATATTATTTAAAAAAATCTTTTTATTTTTAAAATTTAGTAATTTTATATCAACTGAATTTTTTTTAAAAAATTTTTTATTGTGGATAGACAATTTTTTTGAAAAATAGAAAAATCTAAAGATTAAATTTTGTTCCGAATTTTTGTGTGTACCTTTTAAATAATATTTAAAAGTTGCGACAAACACTCAGATTAAATGAAAAGTGGTTTGTTCAATACAAAATTTTTTTTTTATACTTATAAAAGATATAATTTTTAAATTATTCCGTGACTTTTATCGATAACAATTTTTTCATTGGCTTTTTTTATTTGAATTTTTCAGGTAACAAATTGGTACTTAGTAGTTAACTCTTTTATATTTTCA…
	Coding sequence	ATGTCGTCGGAGCCGCTGATTCCGCCGTCCGACGACACATTCTGGCGTTCTCACTCTTTCCGGCAATGCG GCGAACCGGCCACGTCGATTTTCGACGAATTGCCGAAAGCAACAATCGTTTCGGTGTCGCGACCGGAGAC CGGAGAAATTAGCCCAATCTTGCTTTCTTATACAATTGAGTTGGAGTACAAGCAGTTCAAGTGGCGTCTT CACAAGAGAGCAGCGCAAGTTCTCTACTTACAGTTTGCCCTGCGGAAACGTGTACTAATTGAACAACTTC ATGACAAACAAGAGCAGATAAAAGAATGGCTTCAGAGCTTAGGAATAGTAGATCACACAGTGACGATACA CGATGATGAAGAACCTGATGATGGAGCTGTGCCTTTACATCACG…
AhPLDζ1B	Amino acid sequence	MSSEPLIPPSDDAFWRSHSFRQCGEPATSIFDELPKATSVSVSRPETGEISPILLSYTIELEYKQFKWRLHKRAAQVLYL QFALRKRVLIEQLHDKQEQIKEWLQSLGIVDHTVTIHDDEEPDDGAVPLHHEDSVKSRYVPSVAALSIIRPSLGGQQSVV DRAKVAMQSYLNLFLENLDIVNSSEVCRFLEVSKLSFLHEYGPKLREGYVTVKHLSNVSQDSEACHPCDWFRGCNNSWKK VWAVLKHGFLALLDGPFSNTPLDILVFDVLPSSKGDKTQIHLADPVKECNPLRYTFKVTSGNRTISLRTTSNGRVKAWVN AINEAGLRPSEGWCRPHRFASFAPVRGLTEDGSQAQWFVDGKAAFEAIASSIQAAKSEIFITGWWLCPELYLKRP…
	Genomic sequence	TAACACACTCGTTAATTGAATGTTCTAAGTCTATAAAAAGCTCTGTGCGTTGGTTTACTTTCTTTTTTTT TTGTTTCTTCATGTTCTTCCTTTAACAAGGTGCCTCTTTCTCTCAACCTCGCGCTTTCACAGTTCTTCCT CGTTCTTTTGGATTTTAATATTTGATCCTTCCATCATCACTGCAAATCGAAGCAACGGTGACTCTAAGTT CCTTCATCAACTTCCATGTCGTCGGAGCCGCTGATTCCGCCGTCCGACGACGCATTCTGGCGTTCTCACT CTTTCCGGCAATGCGGCGAACCGGCCACGTCGATTTTCGATGAATTGCCAAAAGCAACAAGCGTTTCGGT GTCGCGACCGGAGACCGGAGAAATTAGCCCAATCTTGCTTTCTT…
	Promoter sequence	AATAATAAATAAAATTTTAAAATATTTAAAAAATAAGATAAAAAATTAGATACTAAATATATATTTTAAAAATAATTTTAGAGATTAAATTTTGATAAAATTTTTTGTAAACATTATTAGAAAAATAATTTTTTTATTTTTAAAATTTAATAATTTTATATGAAGTGGTTTTTTTTTTTTAAAAAAATTTATTGAGATGGCCAATTTTTTTTAAAAGATAAAAAAATCTAAAGATCAAATTTTGTTTCGAATATTTGTGTGTACCTTTTAAATATTTATTTAAATACTGTGACAAACATTAAAATCAAATTGATAAGTTGTTTGTTTAATACAAAAGTTTTTTTTTACACTTATAAAAAATATCATTTTTATTAGTTATTTTTATCGCATTTTTCAAAT…
	Coding sequence	ATGTCGTCGGAGCCGCTGATTCCGCCGTCCGACGACGCATTCTGGCGTTCTCACTCTTTCCGGCAATGCG GCGAACCGGCCACGTCGATTTTCGATGAATTGCCAAAAGCAACAAGCGTTTCGGTGTCGCGACCGGAGAC CGGAGAAATTAGCCCAATCTTGCTTTCTTATACAATTGAGTTGGAGTACAAGCAGTTCAAGTGGCGTCTT CACAAGAGAGCAGCGCAAGTTCTCTACTTACAGTTTGCCCTGCGGAAACGTGTACTAATTGAACAACTTC ATGACAAACAAGAGCAGATAAAAGAATGGCTTCAGAGCTTAGGAATAGTAGATCACACAGTGACAATACA CGATGATGAAGAACCTGATGATGGAGCTGTGCCTTTACATCATG…
AhPLDζ2A	Amino acid sequence	MVMHLPKFSKDDNSRKCCLSDCFRCCNDNWQKVWAVLKPGFLALLADPFDVQPLDIIAFDVLPSSDGNVDHRQSLAQEMK DRNPLRHSFKVTCGNRCIRVRVKSSAKVKDWVTAINDAGLKPPEGWCHPHRYGSYAPPRGLIKDGSQAQWFVDGRAAFEA IASSIKDAKSEIFICGWWLCPELYLKRPFHAHASSRLDNLLEARAKQGVQIFVLIYKEVALALKINSSYSRRKLLSIHEN VRVLRYPDHFSTGVYLWSHHEKLVIVDHQICFIGGLDLCFGRYDTPEHKVGDLPPIIWPGKDYYNPRESEPNSWEDMMKD ELDRGKYPRMPWHDVHCALWGPPCRDIARHFVQRWNFAKRNKAPNEQAIPLLMPRHHMVIPHYLGKDTEVKIEYR…
	Genomic sequence	TCAATTGTTTGACTGGTCTGTAATTTCTTGTTGCATTCTTGCTGTAGGTTTGCAAGTTTCTGGGGGTATC AAAGTTATCCTTTTTACCTGAATATGGTTCCAAGCTACATGAAGATTACGTGATGGTGATGCATCTGCCA AAATTTTCAAAGGATGATAATTCCAGAAAGTGTTGTTTGTCTGATTGTTTTCGTTGTTGTAATGATAACT GGCAGAAGGTAACAAAATCTTGCTTTTGAGACTAGGCAATATGCTTCATTCATCTTGATCTGTTTTGAAG AATGTTAGACAAAGTAGGTTGCATCTTGCATAGTAACAATAATACATTGGAACTACTGAAGTAGTCAGAA ATCTTGTTAGGACTGCTAAGTTACTGGTACTTTTATCCTCATAT…
	Promoter sequence	ATTGTAAATAAATATGCAAAATAATAAAATTGCTATTGGCTTTTTCTGTGTAAAAGATTTGTCCATTTCAGTGGAAAAGAAGGTGGAAAGGGCAAAGCGAAGAAAGAAAAGAAAGAAGCGAAGCGAAGCCATGCACATGTCGAACCTCGACGTTCAAGCTGCCGTACCCATCTACTTCTAATCAATCAAAATTAAACATAAATAAAGAAATAAATCTGTACGTGGATCGGATTCGAATCCACCCAAACACGGTTCATGGAATCGCGAATTGCCGGTGGCAGCAGCAGCTGCCACCAGTACCACCAAATTCAGCCGGAGGCTTCGACGTCGTCGTTCTGGCCACCGCCGGAGCCTAGTCGGATCTTCGATGAGTTGCCGGAAGCCACCATTATATCCGTG…
	Coding sequence	ATGGTGATGCATCTCCCAAAATTTTCAAAGGATGATAATTCCAGAAAGTGTTGTTTGTCTGATTGTTTTA GTTGTTGTAATGATAACTGGCAAAAGGTTTGGGCAGTACTGAAACCTGGGTTCTTAGCACTGCTAGCAGA TCCTTTTGATGTACAACCTTTGGACATTATTGCTTTTGATGTACTACCTTCCTCCGATGGGAATGTGGAT CATCGTCAATCACTGGCACAAGAAATGAAGGATCGAAATCCCTTGCGCCATTCGTTTAAGGTAACTTGTG GAAACCGGTGTATTAGAGTTAGAGTAAAAAGTAGTGCTAAAGTTAAAGATTGGGTCACTGCAATTAATGA TGCTGGACTCAAGCCCCCTGAAGGATGGTGTCATCCCCACCGCT…
AhPLDζ2B	Amino acid sequence	MVMHLPKFSKDDNSRKCCLSDCFSCCNDNWQKVWAVLKPGFLALLADPFDVQPLDIIAFDVLPSSDGNVDHRQSLAQEMK DRNPLRHSFKVTCGNRCIRVRVKSSAKVKDWVTAINDAGLKPPEGWCHPHRYGSYAPPRGLIKDGSQAQWFVDGRAAFEA IASSIKDAKSEIFICGWWLCPELYLKRPFHAHASSRLDNLLEARAKQGVQIFVLIYKEVALALKINSSYSRRKLLSIHEN VRVLRYPDHFSTGVYLWSHHEKLVIVDHQICFIGGLDLCFGRYDTPEHKVGDLPPIIWPGKDYYNPRESEPNSWEDMMKD ELDRGKYPRMPWHDVHCALWGPPCRDIARHFVQRWNFAKRNKAPNEQAIPLLMPRHHMVIPHYLGKDTEVKIEYK…
	Genomic sequence	GTTCATGCCGATTTACCATTTGTTATTGAAGAATCAATTGTTTGACTGGTCTGTAATTTCTTGTTGCATT CTTGCTGTAGGTTTGCAAGTTTCTGGGGGTATCAAAGTTATCCTTTTTACCTGAATATGGTTCCAAGCTA CATGAAGATTATGTGATGGTGATGCATCTCCCAAAATTTTCAAAGGATGATAATTCCAGAAAGTGTTGTT TGTCTGATTGTTTTAGTTGTTGTAATGATAACTGGCAAAAGGTAACAAAATCCTGCTTTTGAGACTAGGC AATATGCTTCATTCATCTTGATCTGTTTTGAAGAATGTTAGACAAAGTAGGTTGCATCTTGCATAGTAAC AATAATACATTGGAACTACTGAAGTAATCAGAAAATCTTGTTAG…
	Promoter sequence	AAAATTGCTATTGGCTTTTTGTGTGTAAAAGATTTGTCCATTTCAGTGGAAAAGAAGGTGGAAAGGGCAAAGCGAAGAAAGAAAAGAAAGAAGCGAAGCGAAGCCATGCACATGTCGAACCTCGACGTTCAAGCTGCCGTACCCGTCTACTTCTAATCAATCAAAATTAAACATAAATAAAGAAATAAATCTGTACGTGGATCGGATTCGAATCCACCCAAACACAGTTCATGGAATCGCGAATTGCCGGTGGCAGCAGCAGCAGCCACCAGTACCACCAAATTCAGCCGGAGGCTTCGACGTCGTCGTTCTGGCAACCGCCGGAGCCTAGTCGGATCTTCGATGAGTTGCCGGAAGCCACCATTATATCGGTGTCTCGGCCAGAGGCCGCCGACATTA…
	Coding sequence	ATGGTGATGCATCTGCCAAAATTTTCAAAGGATGATAATTCCAGAAAGTGTTGTTTGTCTGATTGTTTTC GTTGTTGTAATGATAACTGGCAGAAGGTTTGGGCAGTACTGAAACCTGGATTCTTGGCACTGCTAGCAGA TCCTTTTGATGTACAACCTTTGGACATTATTGCTTTTGATGTACTACCTTCCTCGGATGGGAATGTGGAT CATCGTCAATCACTGGCACAAGAAATGAAGGATCGAAATCCCTTGCGCCATTCATTTAAGGTAACTTGTG GAAACCGGTGTATTAGAGTTAGAGTAAAAAGTAGTGCTAAAGTTAAAGATTGGGTCACTGCAATTAATGA TGCTGGACTCAAGCCCCCTGAAGGATGGTGTCATCCCCACCGCT…
AhPLDζ3A	Amino acid sequence	MATEQLMSDGGAHRYFPMKPEQPPSPPAAAEEMSSVPSFRHGGAGEATRIFDELPKATIVSVSRPDASDISPMQLSYTIR FQYKQFKWELVKKASQVFYLHFALKKRAFFEEIHEKQEQVKEWLQNLGIGEHTTMVHDDDEADDETFASHADEYAKNRDV PSSAALPIIRPALGRQQSVSDRAKSAMQGYLNHFLGNISIVNSPEVCKFLEVSKLSFLPEYGPKLKEDYVMVKHLPKIPK DDDSRKCCTSSCFSCCNDNWQKVWAVLKPGFLALLADPFDKQPLDIIVFDVLPPSDGNGDGRLSLASEIKERNPLRHSFK VTCGIRSIRIRGKSSSKVKDWVAAINDAGLRPPEGWCYPHRYGSFAPPRGLIEDGSQAQWFVDGQAAFDAIASSI…
	Genomic sequence	ATTAGCATAGTTAGCGGGTAAATGATCTGGAGTGAAACAATGCTTCAAAAATATAATTTAACTTATAATT AAATTAATAAATTTAATTATTAGTATGGCAAGAAGAATTCTGAAAAGCGTAGTAGAGCCAGTGAAGAAAT GAAGTTTTGTGCACTTTTTTGTGACGCTGTTCACAGTTTCAGCCTGCCATAAACTCCCATTCTCACGAAA GCCGAGGCTTCCACTCTTTCTCTCTTTCGATTAGCTTCGGATCCGAAGCAACCAACGACGCCGTTTCGGC TTCTCTTCTTCGTCTTCTTCACAATTCCTATTCCGATCCCTCATCGCTTCTCTCTAATTCGCCGCCGATT ATATTTTTCCGATGGCGACTGAGCAGTTAATGTCCGACGGCGGC…
	Promoter sequence	CATGTGTAAAAATGGCAAATGTATTGGGCTATTTGCCTCTTAAATTGCCACACCCAGTTTTATACCCAGCTATAGCTAGGTTGAAGTTGGAAAGAGTCATTTAGGGTGTGCGTGAGTGAGTGAAAATGTGTATGATAAAAAAAAAATAATAAAGTAGTCTTTAAAATTGTTGTATTTATTTAAATAGTTTCTTAAATTTTAATTGTATCAATTATATCTTTAAAATTAACAAAAGTATATTCTATTAATCTCTAACAACGTAATGAGTCATTTGATAAAAAAATTAAAAAAATTTAAAGAATTAACATGATACACTTTTGCTAATCTTAATTGGTATAATTGGGATAACAACTAATTTATGAAAGCACTTAGGAAGTTAAACCCATAGAAATGTGTATA…
	Coding sequence	ATGGCGACTGAGCAGTTAATGTCCGACGGCGGCGCCCACCGTTACTTCCCTATGAAACCGGAGCAGCCGC CGTCTCCTCCGGCGGCGGCGGAAGAGATGTCGTCTGTTCCGTCTTTCCGACATGGAGGCGCCGGCGAGGC TACTCGGATTTTCGACGAACTTCCCAAGGCCACCATCGTCTCCGTCTCTCGCCCTGACGCCAGCGACATA AGCCCTATGCAGCTCTCTTACACCATTCGGTTTCAGTACAAACAGTTCAAGTGGGAGCTAGTGAAGAAAG CTTCTCAAGTATTTTATTTGCATTTTGCGTTAAAGAAGCGTGCCTTTTTTGAGGAAATTCATGAGAAGCA AGAACAGGTTAAAGAATGGCTTCAAAATCTAGGAATAGGAGAGC…
AhPLDζ3B	Amino acid sequence	MFKWELVKKASQVFYLHFALKKRAFFEEIHEKQEQVKEWLQNLGIGEHTTMVHDDDEADDETFASHADEYAKNRDVPSSA ALPIIRPALGRQQSVSDRAKSAMQGYLNHFLGNISIVNSPEVCKFLEVSKLSFLPEYGPKLKEDYVMVKHLPKIPKDDDS RKCCTSSCFSCCNDNWQKVWAVLKPGFLALLADPFDKQPLDIIVFDVLPPSDGNGDGRLSLASEIKERNPLRHSFKVTCG IRSIRIRGKSSSKVKDWVAAINDAGLRPPEGWCYPHRYGSFAPPRGLIEDGSQAQWFVDGQAAFDAIASSIEDARSEIFI CGWWVCPELYLRRPFDIHASSRLDNLLEAKAKQGVQIYILLYKEVALALKINSVYSKRKLLSIHENVRVLRYPDH…
	Genomic sequence	GCTTCAAAAATATAATTTAACTTATAATTAAATTCAATTAAATAAATTTAATTTGAGTATGGCTAGAAGA ATTCTGAAAAGGGAAGTAGAGCCAGTGAAGAAATGAAGTTTTGTGCACTTATGAATTAGGAAACTGAACA GAGGTTTTAAATTTAGCAATGGTTTGACTCTTTTGACTTCAGAGTTGACAATGCTTTGCTGCAATTTGTA TATTTTGCATTGTTTTGGAATTCATTTGTTTTCTCCAAATAAATGTTACTGTTAGTTATATCTCTGGCCT TTCAGTTTTTGTTTTAGCTGAAAATAGTTTTACACCTTTGGTTTGATGATTGTGTTTTAAAGTTTGTTCG CAGTTGCCAGTACTGCCTTGTCTTTCAGTATAATGTTTGGGGGC…
	Promoter sequence	TCCACCAAAATAAAATTGCAAAAAGATTGTATCCCACCAATGACCAAGAAAAGAAAACGAATTGTATCCCATTATCCCACCTGAGTTATTCATAGGAACTCGAAGTTAAGTTCCAAAGTGTTGTGGCCGACACATGTGTAAAAGTGGCAAATGTATTTGGCTATTTGCCTCTTAAATTGCCACACCAAGTTTTATACCCAGCTATAGCTAGGTTGAAGTTGAAAAGAGTCATTTAGGGTGTGCGTGAGTGAGCGAAAATGCGTATGATAAATAAAAAAATTGAAGTAGTCTTTAAAATTGTTGTATTTATTTAAATAGTTTCTTAAATTTTAATTCTATCCATTATATCTTTAAAATTAACAAAAAATATATTCGATTAATCTCTAACAACGTAATGAG…
	Coding sequence	ATGTTCAAGTGGGAGCTAGTGAAGAAAGCTTCTCAAGTATTTTATTTGCATTTTGCATTAAAGAAGCGTG CCTTTTTTGAGGAAATTCATGAGAAGCAAGAACAGGTTAAAGAATGGCTTCAAAATCTAGGAATAGGAGA GCACACTACTATGGTGCATGATGACGATGAAGCTGATGATGAAACATTTGCTTCACATGCTGATGAATAT GCAAAAAACAGAGATGTTCCATCTAGTGCTGCTCTACCAATTATACGACCAGCCTTAGGTAGGCAGCAGT CTGTGTCAGACAGGGCAAAGAGTGCAATGCAAGGATATCTGAATCACTTTTTGGGAAATATCAGTATTGT TAACTCTCCAGAGGTCTGCAAGTTTTTAGAGGTATCGAAGCTAT…
AhPLDφA	Amino acid sequence	MEQFFSYHYAMMIKRSIMIGFFHFVFYMFILSNLAHSSSSSTPNCKAWLVQSIPTNMPHLFHVPGVLSTGDVLSWMAGNS TRRLDITAQYWELLASPDDPRSGDYGYSQQQMQEFGAQEGAALYQALEDAADRNVSIRLLSHSGVYPTFTLEPSKLAAGR PNVENVTLLLKDWWGSGIVHAKVWISDSRDVYIGSANNDWKSLTQVKEVGIYFAGCPRIANKVEIYFDSLWKLASLNSSD YTKAVFDQTWQVERKVPCWSHFIDPKERCKSPLPRYAETPRVTGYPILSDPHIFEVSIQTSWSNNSTMLPQVSYLSFAPP ELLFGKYQADEQAWIETIKSVGAKETVRISTMDWLGQSEFMDPTIFWPSLSTAISEVVFSKHATVKLLVAYWAHN…
	Genomic sequence	AGAAGGAAGAAAAACTGTGTTAGAATTTCGTAGCTTAACTTTGACTCCATCGAAAGTCAAATGTGACAGC TAGTATTCTTGTGTTGCATATCGTTGGTTCCATTGTTGTGCTTTTACTTAAACATTATGTGAGATGGAGC AATTTTTCTCATATCACTATGCAATGATGATCAAACGCAGTATCATGATTGGTTTCTTCCACTTTGTGTT TTATATGTTTATATTGAGCAACCTTGCTCATTCGTCGTCATCGTCCACTCCAAACTGTAAAGCATGGCTG GTCCAATCCATCCCTACAAATATGCCTCACCTCTTCCATGTCCCTGGTGTCCTCTCTACCGGTATATCAA CTCTCGTTATATTTTGGCATTCACAGTTTTTGCATAGAAAAATT…
	Promoter sequence	TGATAATCTATGTCGATGACTTGGTGCTTGCAGGAAACTGCATCAAAGAAATCACAGCTTTGAAGCAACATCTTCATAACCTCTTCAAAATTAAAGATATAGGAGAATTGAAGTTCTTTCTCGGTTTTGAGTTTGCTCGAAGCAAGAGAGGAATAGCAATGTATCAAAGAAAATATTGCCTAGATCTACTGGAAGAATATGGCATGCTTAGATCCAAGAGTTGTTCAACTCCTATGGATTACACTTCTCATCTCTCTAAAGAGTCTGGAGACCCAATGCCAAATGCTAGTGAATATAGAAGACTGCTAGGAAGACTCTTATACCTAACCAATACAAGACCCGAAATTAGCTTTGTCGTTGGAAAGCTAAGTCAGTTTCTTGATTGCCCCACTAATAAAC…
	Coding sequence	ATGGAGCAATTTTTCTCATATCACTATGCAATGATGATCAAACGCAGTATCATGATTGGTTTCTTCCACT TTGTGTTTTATATGTTTATATTGAGCAACCTTGCTCATTCGTCGTCATCGTCCACTCCAAACTGTAAAGC ATGGCTGGTCCAATCCATCCCTACAAATATGCCTCACCTCTTCCATGTCCCTGGTGTCCTCTCTACCGGG GATGTGCTAAGTTGGATGGCTGGAAACTCCACCAGGAGGCTTGACATAACTGCTCAGTACTGGGAGCTGC TTGCTTCTCCGGATGATCCTCGCTCCGGCGATTATGGTTACTCTCAGCAACAGATGCAAGAGTTTGGTGC TCAAGAAGGTGCTGCACTCTATCAAGCGCTGGAGGATGCTGCAG…
AhPLDφB	Amino acid sequence	MEQFFSYHYAMMIKRSIMIGFFHFVFYMFILSNLAHSSSSSTPNCKAWLVQSIPTNMPHLFHVPGVLSTGDVLSWMAGNS TRRLDITAQYWELLASPDDPRSGDYGYSEQQMQEFGAQEGAALYQALEDAADRNVSIRLLSHSGVYPTFTLEPSKLAAGR PNVENVTLLLKDWWGSGIVHAKVWISDSRDVYIGSANNDWKSLTQVKEVGIYFAGCPRIANKVEIYFDSLWKLASLNSSD YTKTVFDQTWQVERKVPCWSHFIDPKERCKSPLPRYVETPRVTGYPILSDPHIFEVSIQTSWSNNSTMLPQVSYLSFAPP ELLFGKYQADEQAWIETIKSVGAKETVRISTMDWLGQSEFMDPTIFWPSLSTAISEVVFSKHATVKLLVAYWAHN…
	Genomic sequence	ATTTCGTAGCTTAACTTTGACTCCATCGAAAGTCAAATGTGACAGCTAGTATTCTTGTGTTGCATATCGT TGGTTCCATTGTTGTGCTTTTACTTAAACATTATGTGAGATGGAGCAATTTTTCTCATATCACTATGCAA TGATGATCAAACGCAGTATCATGATTGGTTTCTTCCACTTTGTGTTTTATATGTTTATATTGAGCAACCT TGCTCATTCATCGTCATCGTCCACTCCAAACTGTAAAGCATGGCTGGTCCAATCCATCCCCACAAATATG CCTCACCTCTTCCATGTCCCTGGTGTCCTCTCTACCGGTATATTAACTCTCATTATATTTTGGCATTCAC AGTTTTTGTATAGAAAATTTAAGAAAAAAATATCAATAATTTTT…
	Promoter sequence	AAAAAGACTTGTATGTGTAGCATAGCTCCATTTATAAAAATTTGTATACATAAAATTTATTTATTTGTATGGATTAAATATTAGCCAAAATTACTAAAAATTTATAGCTCTCAAGACTTTCTGTTTTTTAAATTCTTCATAAATTGAAGTAATAACATGGAATTTTTTTAAGAAAAGAGCTTATACTTGCTGCGATTTTTGTGTATATAAAGCAAGACATATAATTGAGGCTGGGTTTGGTAAAGCTTTTTGAAGAGGTGCTTGTGCTTTTTAAAAGCACAAGTACTTCATTTTGCGTTTGGTAAATTAAAAAGTCCAAGTGCTTGTGCTTGCGGTTTTTAAAAGTTAGGGGTGTTTTTGAAAGCACCTAAGAGGGAGCTTTTTAAAGTTGGCTTGTGC…
	Coding sequence	ATGGAGCAATTTTTCTCATATCACTATGCAATGATGATCAAACGCAGTATCATGATTGGTTTCTTCCACT TTGTGTTTTATATGTTTATATTGAGCAACCTTGCTCATTCATCGTCATCGTCCACTCCAAACTGTAAAGC ATGGCTGGTCCAATCCATCCCCACAAATATGCCTCACCTCTTCCATGTCCCTGGTGTCCTCTCTACCGGG GATGTGCTAAGTTGGATGGCTGGAAACTCCACCAGGAGGCTTGACATAACTGCTCAGTACTGGGAGCTGC TTGCTTCTCCGGATGATCCTCGCTCCGGCGATTATGGTTACTCTGAGCAACAGATGCAAGAGTTTGGTGC TCAAGAAGGTGCTGCACTCTATCAAGCGCTGGAGGATGCTGCAG…

## Sheet: Table S3
Table S3 The sequences of the 30 motifs by motif analysis of Arachis PLD proteins.
Motif	Sequence (Regular expression)
Motif 1	RFMIYVHSKMMIVDDEYIIIGSANINQRSMDGGRDTEIAMG
Motif 2	VSGKNLIIDRSIHDAYIKAIRRAKHFIYIENQYFJGSSYGW
Motif 3	GASIEKGGPREPWHDVHCKLEGPAAWDVLTNFEQRWRKAGK
Motif 4	IGALNLIPKELALKIVSKIKAKERFAVYIVIPMWPEGVPES
Motif 5	CWEDIFDAISEAKHLIYITGWSVYTEITL
Motif 6	FIGGJDLCDGRYDTPEHSLFRTLD
Motif 7	GVPDTYFPQRKGCKVTLYQDAHVPDGFLP
Motif 8	AVQAILDWQRRTMEMMYKDIAEAL
Motif 9	NSKARGQIHGFRMSLWYEHLG
Motif 10	KTDGVMATHDEETRKYFKNTSVHCVLCPR
Motif 11	EECFLEPESLECVRRVNQJADKNWDLYS
Motif 12	ETWNVQLFRSIDSGAVKGFPK
Motif 13	HPQDYLNFFCLGNRE
Motif 14	QQEVGTMFTHHQKTVIVDTQAPGNKRKIR
Motif 15	KAQEGVRVLLLVWDD
Motif 16	GTVTTLPGFEFFPDTGGKILG
Motif 17	NPVWBZHFYIPCAHPASEIIF
Motif 18	GKIITSDPYVTVDLSKATVGRTRVIRNSE
Motif 19	LPGHLLRYPVDVSSD
Motif 20	NGEEVDGWVEILBSSGKPIKGGAKJHVKJQYFDVKKDSNWSQGIKSPPFP
Motif 21	LLHGTLDATIYEADNLPNMDG
Motif 22	EYEPPZRPEPGSDYNRAQEAR
Motif 23	VKDSDVIGAELIGVAYIPVEE
Motif 24	LALKKVSSWSDDALLSJERISWVLSPSDSFSSGVYLWSHDE
Motif 25	LPHGGDJTLGELLKK
Motif 26	AINDAGLRPPEGWCYPHRYGSFAPPRGLIEDGSQAQWFVDG
Motif 27	CCPSDCFRCCNDNWQKVWAVLKPGFLALLADPFDKQPLDIJ
Motif 28	AKENTKIYQDVFSCVPNDVIHTRAAFRQSVAFWKEKIGHTTIDLGIAPKK
Motif 29	TVHKDDFHQPN
Motif 30	NKAPNEEAIPLLMPRHHMVJPHYLGKSTEVEIEGKNBEBNR

## Sheet: Table S4
Table S4 Gene duplication events of PLD gene families in A. duranensis, A. ipaensis and A. hypogaea
Group	Gene pairs	Duplication type
AdPLDs-AdPLDs	AdPLDα1-AdPLDα3	WGD/Segmental
	AdPLDα3-AdPLDα4	Tandem
	AdPLDα8-AdPLDα9	Tandem
	AdPLDβ1-AdPLDβ2	WGD/Segmental
	AdPLDδ3-AdPLDδ4	WGD/Segmental
	AdPLDζ2-AdPLDζ3	WGD/Segmental
AiPLDs-AiPLDs	AiPLDα1-AiPLDα2	Tandem
	AiPLDα1-AiPLDα3	WGD/Segmental
	AiPLDα3-AiPLDα4	Tandem
	AiPLDα6-AiPLDα8-AiPLDα9	Tandem
	AiPLDβ1-AiPLDβ2	WGD/Segmental
	AiPLDδ3-AiPLDδ4	WGD/Segmental
	AiPLDε1-AiPLDε2	WGD/Segmental
	AiPLDζ2-AiPLDζ3	WGD/Segmental
AhPLDs-AhPLDs	AhPLDα1A-AhPLDα1B	WGD/segmental
	AhPLDα1A-AhPLDα2A	WGD/segmental
	AhPLDα1A-AhPLDα3A	WGD/segmental
	AhPLDα1B-AhPLDα2B	WGD/segmental
	AhPLDα1B-AhPLDα3B	WGD/segmental
	AhPLDα2A-AhPLDα2B	WGD/segmental
	AhPLDα3A-AhPLDα3B	WGD/segmental
	AhPLDα3A-AhPLDα4A	Tandem
	AhPLDα3B-AhPLDα4B	Tandem
	AhPLDα4A-AhPLDα4B	WGD/segmental
	AhPLDα5A-AhPLDα5B	WGD/segmental
	AhPLDα8A1-AhPLDα8A2-AhPLDα9A	Tandem
	AhPLDα8A1-AhPLDα8B1	WGD/segmental
	AhPLDα8A1-AhPLDα8B2	WGD/segmental
	AhPLDα8A1-AhPLDα8B3	WGD/segmental
	AhPLDα8A2-AhPLDα8B1	WGD/segmental
	AhPLDα8A2-AhPLDα8B2	WGD/segmental
	AhPLDα8A2-AhPLDα8B3	WGD/segmental
	AhPLDα6B-AhPLDα8B1-AhPLDα8B2-AhPLDα8B3-AhPLDα9B	Tandem
	AhPLDα9A-AhPLDα9B	WGD/segmental
	AhPLDβ1A-AhPLDβ1B	WGD/segmental
	AhPLDβ1A-AhPLDβ2A	WGD/segmental
	AhPLDβ1B-AhPLDβ2B	WGD/segmental
	AhPLDβ2A-AhPLDβ2B	WGD/segmental
	AhPLDγA-AhPLDγB	WGD/segmental
	AhPLDδ1A-AhPLDδ1B	WGD/segmental
	AhPLDδ2A-AhPLDδ2B	WGD/segmental
	AhPLDδ3A-AhPLDδ3B	WGD/segmental
	AhPLDδ3A-AhPLDδ4A	WGD/segmental
	AhPLDδ3B-AhPLDδ4B	WGD/segmental
	AhPLDε1A-AhPLDε1B	WGD/segmental
	AhPLDε1A-AhPLDε2A	WGD/segmental
	AhPLDε1B-AhPLDε2B	WGD/segmental
	AhPLDε2A-AhPLDε2B	WGD/segmental
	AhPLDζ1A-AhPLDζ1B	WGD/segmental
	AhPLDζ2A-AhPLDζ2B	WGD/segmental
	AhPLDζ2A-AhPLDζ3A	WGD/segmental
	AhPLDζ2B-AhPLDζ3B	WGD/segmental
	AhPLDζ3A-AhPLDζ3B	WGD/segmental
	AhPLDφA-AhPLDφB	WGD/segmental
AhPLDs-AdPLDs	AhPLDα1A-AdPLDα1	WGD/segmental
	AhPLDα1A-AdPLDα2	WGD/segmental
	AhPLDα2A-AdPLDα2	WGD/segmental
	AhPLDα3A-AdPLDα3	WGD/segmental
	AhPLDα3A-AdPLDα4	WGD/segmental
	AhPLDα4A-AdPLDα3	WGD/segmental
	AhPLDα4A-AdPLDα4	WGD/segmental
	AhPLDα5A-AdPLDα5	WGD/segmental
	AhPLDα7A-AdPLDα7	WGD/segmental
	AhPLDα8A1-AdPLDα8	WGD/segmental
	AhPLDα8A2-AdPLDα8	WGD/segmental
	AhPLDα9A-AdPLDα9	WGD/segmental
	AhPLDβ1A-AdPLDβ1	WGD/segmental
	AhPLDβ2A-AdPLDβ2	WGD/segmental
	AhPLDγA-AdPLDγ	WGD/segmental
	AhPLDδ1A-AdPLDδ1	WGD/segmental
	AhPLDδ2A-AdPLDδ2	WGD/segmental
	AhPLDδ3A-AdPLDδ3	WGD/segmental
	AhPLDδ4A-AdPLDδ4	WGD/segmental
	AhPLDε1A-AdPLDε1	WGD/segmental
	AhPLDε2A-AdPLDε2	WGD/segmental
	AhPLDζ1A-AdPLDζ1	WGD/segmental
	AhPLDζ2A-AdPLDζ2	WGD/segmental
	AhPLDζ3A-AdPLDζ3	WGD/segmental
	AhPLDφA-AdPLDφ	WGD/segmental
AhPLDs-AiPLDs	AhPLDα1B-AiPLDα1	WGD/segmental
	AhPLDα1B-AiPLDα2	WGD/segmental
	AhPLDα2B-AiPLDα1	WGD/segmental
	AhPLDα2B-AiPLDα2	WGD/segmental
	AhPLDα3B-AiPLDα3	WGD/segmental
	AhPLDα3B-AiPLDα4	WGD/segmental
	AhPLDα4B-AiPLDα3	WGD/segmental
	AhPLDα4B-AiPLDα4	WGD/segmental
	AhPLDα5B-AiPLDα5	WGD/segmental
	AhPLDα6B-AiPLDα6	WGD/segmental
	AhPLDα7B-AiPLDα7	WGD/segmental
	AhPLDα8B1-AiPLDα8	WGD/segmental
	AhPLDα8B2-AiPLDα8	WGD/segmental
	AhPLDα8B3-AiPLDα8	WGD/segmental
	AhPLDα9B-AiPLDα9	WGD/segmental
	AhPLDβ1B-AiPLDβ1	WGD/segmental
	AhPLDβ2B-AiPLDβ2	WGD/segmental
	AhPLDγB-AiPLDγ	WGD/segmental
	AhPLDδ1B-AiPLDδ1	WGD/segmental
	AhPLDδ2B-AiPLDδ2	WGD/segmental
	AhPLDδ3B-AiPLDδ3	WGD/segmental
	AhPLDδ4B-AiPLDδ4	WGD/segmental
	AhPLDε1B-AiPLDε1	WGD/segmental
	AhPLDε2B-AiPLDε2	WGD/segmental
	AhPLDζ1B-AiPLDζ1	WGD/segmental
	AhPLDζ2B-AiPLDζ2	WGD/segmental
	AhPLDζ3B-AiPLDζ3	WGD/segmental
	AhPLDφB-AiPLDφ	WGD/segmental
AdPLDs-AiPLDs	AdPLDα1-AiPLDα1	WGD/segmental
	AdPLDα1-AiPLDα2	WGD/segmental
	AdPLDα2-AiPLDα2	WGD/segmental
	AdPLDα3-AiPLDα3	WGD/segmental
	AdPLDα3-AiPLDα4	WGD/segmental
	AdPLDα4-AiPLDα4	WGD/segmental
	AdPLDα4-AiPLDα3	WGD/segmental
	AdPLDα5-AiPLDα5	WGD/segmental
	AdPLDα6-AiPLDα6	WGD/segmental
	AdPLDα8-AiPLDα8	WGD/segmental
	AdPLDα9-AiPLDα9	WGD/segmental
	AdPLDβ1-AiPLDβ1	WGD/segmental
	AdPLDβ2-AiPLDβ2	WGD/segmental
	AdPLDγ-AiPLDγ	WGD/segmental
	AdPLDδ1-AiPLDδ1	WGD/segmental
	AdPLDδ2-AiPLDδ2	WGD/segmental
	AdPLDδ3-AiPLDδ3	WGD/segmental
	AdPLDδ4-AiPLDδ4	WGD/segmental
	AdPLDε1-AiPLDε1	WGD/segmental
	AdPLDε2-AiPLDε2	WGD/segmental
	AdPLDζ1-AiPLDζ1	WGD/segmental
	AdPLDζ2-AiPLDζ2	WGD/segmental
	AdPLDζ3-AiPLDζ3	WGD/segmental
	AdPLDφ-AiPLDφ	WGD/segmental

## Sheet: Table S5
Table S5 Ka/Ks analysis and estimated divergence time for duplicated PLD gene pairs from three Arachis species.
Gene pairs	Ka	Ks	Ka/Ks	Time (mya)
AdPLDα1-AdPLDα3	0.236465	1.9461	0.121507	119.834
AdPLDα3-AdPLDα4	0.221804	1.08334	0.204741	66.7082
AdPLDα8-AdPLDα9	0.354619	1.05258	0.336903	64.8142
AdPLDβ1-AdPLDβ2	0.245221	0.726785	0.337406	44.7528
AdPLDδ3-AdPLDδ4	0.161666	0.904224	0.17879	55.6788
AdPLDζ2-AdPLDζ3	0.2442	1.2964	0.1884	79.8276
AiPLDα1-AiPLDα2	0.120084	0.953555	0.125933	58.7165
AiPLDα1-AiPLDα3	0.24285	1.86541	0.130186	114.865
AiPLDα3-AiPLDα4	0.212002	1.1038	0.192067	67.9677
AiPLDα6-AiPLDα8	0.35385	0.647884	0.546162	39.8944
AiPLDα8-AiPLDα9	0.386954	0.759863	0.509242	46.7896
AiPLDβ1-AiPLDβ2	0.242674	0.701193	0.346086	43.1769
AiPLDδ3-AiPLDδ4	0.161417	0.892998	0.180758	54.9875
AiPLDε1-AiPLDε2	0.184567	0.787766	0.234292	48.5077
AiPLDζ2-AiPLDζ3	0.12624	0.642764	0.196402	39.5791
AhPLDα1A-AdPLDα1	0.00113213	0.0380525	0.0297517	2.34314
AhPLDα1A-AdPLDα2	0.125574	0.905106	0.138739	55.7331
AhPLDα1A-AhPLDα1B	0	0	NaN	#VALUE!
AhPLDα1A-AhPLDα2A	0.119961	0.906015	0.132405	55.7891
AhPLDα1A-AhPLDα3A	0.239008	1.90152	0.125693	117.089
AhPLDα1B-AhPLDα2B	0.118738	0.942786	0.125944	58.0533
AhPLDα1B-AhPLDα3B	0.2373	1.82943	0.129712	112.65
AhPLDα1B-AiPLDα1	0.0057934	0.0321948	0.179948	1.98244
AhPLDα1B-AiPLDα2	0.118738	0.942786	0.125944	58.0533
AhPLDα2A-AdPLDα2	0.00288122	0.0113836	0.253104	0.700959
AhPLDα2A-AhPLDα2B	0.00320442	0.0538779	0.0594755	3.31761
AhPLDα2B-AiPLDα1	0.120371	0.960964	0.12526	59.1726
AhPLDα2B-AiPLDα2	0.0128812	0.138357	0.0931016	8.5195
AhPLDα3A-AdPLDα3	0.00104507	0.00960474	0.108808	0.591425
AhPLDα3A-AdPLDα4	0.22158	1.1111	0.199424	68.4175
AhPLDα3A-AhPLDα3B	0.00366509	0.0232389	0.157713	1.43097
AhPLDα3A-AhPLDα4A	0.22382	1.14681	0.195167	70.6166
AhPLDα3B-AhPLDα4B	0.220682	1.14022	0.193544	70.2105
AhPLDα3B-AiPLDα3	0.0506875	0.604741	0.0838168	37.2378
AhPLDα3B-AiPLDα4	0.212597	1.11475	0.190713	68.6421
AhPLDα4A-AdPLDα3	0.224591	1.12777	0.199146	69.4438
AhPLDα4A-AdPLDα4	0.00212794	0.0184881	0.115098	1.13843
AhPLDα4A-AhPLDα4B	0.0141112	0.0531608	0.265443	3.27345
AhPLDα4B-AiPLDα3	0.220682	1.14022	0.193544	70.2105
AhPLDα4B-AiPLDα4	0.00679219	0.0102342	0.663673	0.630188
AhPLDα5A-AdPLDα5	0.000521603	0.00380349	0.137138	0.234205
AhPLDα5A-AhPLDα5B	0.0099739	0.0550706	0.181111	3.39105
AhPLDα5B-AiPLDα5	0.00603081	0.0803495	0.0750573	4.94763
AhPLDα6B-AhPLDα8B1	0.351058	0.6476	0.542091	39.8769
AhPLDα6B-AiPLDα6	0	0	NaN	#VALUE!
AhPLDα7A-AdPLDα7	0	0	NaN	#VALUE!
AhPLDα7B-AiPLDα7	0.00745984	0.0244931	0.304569	1.5082
AhPLDα8A1-AdPLDα8	0.0354884	0.100318	0.353759	6.17721
AhPLDα8A1-AhPLDα8A2	0.0349316	0.0980864	0.356131	6.0398
AhPLDα8A1-AhPLDα8B1	0.0292814	0.106354	0.275319	6.54892
AhPLDα8A1-AhPLDα8B2	0.0233867	0.103101	0.226834	6.34857
AhPLDα8A1-AhPLDα8B3	0.0295265	0.128125	0.230451	7.88947
AhPLDα8A1-AhPLDα9A	0.323698	0.849284	0.381142	52.2958
AhPLDα8A2-AdPLDα8	0.00269107	0.00189036	1.42357	0.116401
AhPLDα8A2-AhPLDα8B1	0.0287421	0.0801965	0.358395	4.93821
AhPLDα8A2-AhPLDα8B2	0.0234061	0.0919569	0.254533	5.66237
AhPLDα8A2-AhPLDα8B3	0.0323732	0.105418	0.307092	6.49128
AhPLDα8A2-AhPLDα9A	0.324207	0.893654	0.362788	55.028
AhPLDα8B1-AhPLDα8B2	0.0114423	0.0490371	0.233339	3.01952
AhPLDα8B1-AiPLDα8	0.00433998	0.0114652	0.378535	0.705985
AhPLDα8B2-AhPLDα8B3	0.0180641	0.0890382	0.20288	5.48265
AhPLDα8B2-AiPLDα8	0.00706463	0.0369365	0.191264	2.27442
AhPLDα8B3-AhPLDα9B	0.30142	0.868657	0.346996	53.4887
AhPLDα8B3-AiPLDα8	0.020569	0.0793248	0.2593	4.88453
AhPLDα9A-AdPLDα9	0.109275	0.150372	0.726699	9.25937
AhPLDα9A-AhPLDα9B	0.0946664	0.158853	0.595938	9.78158
AhPLDα9B-AiPLDα9	0.0927556	0.172238	0.538533	10.6058
AhPLDβ1A-AdPLDβ1	0.000395726	0	NaN	#VALUE!
AhPLDβ1A-AhPLDβ1B	0.00277439	0.0169591	0.163593	1.04428
AhPLDβ1A-AhPLDβ2A	0.246573	0.759253	0.324758	46.752
AhPLDβ1B-AhPLDβ2B	0.24318	0.703764	0.345543	43.3352
AhPLDβ1B-AiPLDβ1	0.000395726	0	NaN	#VALUE!
AhPLDβ2A-AdPLDβ2	0.00117763	0.0101632	0.115872	0.625812
AhPLDβ2A-AhPLDβ2B	0.00157068	0.0204616	0.0767623	1.25995
AhPLDβ2B-AiPLDβ2	0.00364614	0.087481	0.0416792	5.38676
AhPLDγA-AdPLDγ	0.0056075	0.0176895	0.316996	1.08925
AhPLDγA-AhPLDγB	0.00765769	0.0506064	0.151319	3.11616
AhPLDγB-AiPLDγ	0.0056075	0.0176895	0.316996	1.08925
AhPLDδ1A-AdPLDδ1	0	0.0017002	0	0.104692
AhPLDδ1A-AhPLDδ1B	0	0	NaN	#VALUE!
AhPLDδ1B-AiPLDδ1	0.00402314	0.0259019	0.155323	1.59494
AhPLDδ2A-AdPLDδ2	0.00510749	0.0119913	0.425934	0.738378
AhPLDδ2A-AhPLDδ2B	0.00255113	0.0176039	0.144919	1.08398
AhPLDδ2B-AiPLDδ2	0	0	NaN	#VALUE!
AhPLDδ3A-AdPLDδ3	0	0.00174723	0	0.107588
AhPLDδ3A-AhPLDδ3B	0.644502	0.550874	1.16996	33.9208
AhPLDδ3A-AhPLDδ4A	0.163923	0.931976	0.175887	57.3877
AhPLDδ3B-AhPLDδ4B	0.820165	1.55158	0.5286	95.5407
AhPLDδ3B-AiPLDδ3	0.639575	0.543977	1.17574	33.4961
AhPLDδ4A-AdPLDδ4	0.00348502	0.028009	0.124425	1.72469
AhPLDδ4B-AiPLDδ4	0.00235741	0.0653185	0.0360911	4.02207
AhPLDε1A-AdPLDε1	0.00167887	0.00609656	0.27538	0.375404
AhPLDε1A-AhPLDε1B	0.00561039	0.0394896	0.142072	2.43163
AhPLDε1A-AhPLDε2A	0.182181	0.789531	0.230746	48.6164
AhPLDε1B-AhPLDε2B	0.175833	0.755997	0.232584	46.5516
AhPLDε1B-AiPLDε1	0.00456326	0.0745382	0.0612204	4.58979
AhPLDε2A-AdPLDε2	0.00465288	0.00727404	0.639655	0.447909
AhPLDε2A-AhPLDε2B	0.00791808	0.0240221	0.329617	1.47919
AhPLDε2B-AiPLDε2	0.00770427	0.024557	0.31373	1.51213
AhPLDζ1A-AdPLDζ1	0.00184441	0.00535891	0.344176	0.329982
AhPLDζ1A-AhPLDζ1B	0.00483337	0.0222059	0.217662	1.36736
AhPLDζ1B-AiPLDζ1	0.0211397	0.0256037	0.825649	1.57658
AhPLDζ2A-AdPLDζ2	0.00048391	0.00166899	0.289943	0.10277
AhPLDζ2A-AhPLDζ2B	0.00339162	0.0359401	0.0943685	2.21306
AhPLDζ2A-AhPLDζ3A	0.122276	0.597907	0.204506	36.817
AhPLDζ2B-AhPLDζ3B	0.126598	0.639939	0.197828	39.4051
AhPLDζ2B-AiPLDζ2	0.0658664	0.0958742	0.687008	5.90358
AhPLDζ3A-AdPLDζ3	0	0	NaN	#VALUE!
AhPLDζ3A-AhPLDζ3B	0.00250487	0.0175789	0.142493	1.08245
AhPLDζ3B-AiPLDζ3	0.00323358	0.0744531	0.0434311	4.58455
AhPLDφA-AdPLDφ	0.0008	0	NaN	#VALUE!
AhPLDφA-AhPLDφB	0.000413054	0.0219294	0.0188356	1.35033
AhPLDφB-AiPLDφ	0	0.00458224	0	0.2832
AdPLDα1-AiPLDα1	0.0134302	0.0685315	0.195971	4.21992
AdPLDα1-AiPLDα2	0.11818	0.985097	0.119968	60.6587
AdPLDα2-AiPLDα2	0.00512067	0.0496655	0.103103	3.05822
AdPLDα3-AiPLDα3	0.00471658	0.0212575	0.221879	1.30896
AdPLDα3-AiPLDα4	0.214537	1.10327	0.194455	67.9356
AdPLDα4-AiPLDα3	0.218299	1.11293	0.196149	68.53
AdPLDα4-AiPLDα4	0.022032	0.0465915	0.472877	2.86893
AdPLDα5-AiPLDα5	0.0105016	0.0591828	0.177444	3.64426
AdPLDα6-AiPLDα6	0.130195	0.189705	0.686304	11.6813
AdPLDα8-AiPLDα8	0.0250908	0.0897494	0.279565	5.52644
AdPLDα9-AiPLDα9	0.0482424	0.0498848	0.967075	3.07172
AdPLDβ1-AiPLDβ1	0.00317136	0.0169628	0.18696	1.04451
AdPLDβ2-AiPLDβ2	0.00117793	0.0178618	0.0659471	1.09986
AdPLDγ-AiPLDγ	0.00714656	0.0431257	0.165715	2.65552
AdPLDδ1-AiPLDδ1	0.00402314	0.0276609	0.145445	1.70326
AdPLDδ2-AiPLDδ2	0.00767597	0.0303225	0.253145	1.86715
AdPLDδ3-AiPLDδ3	0.00255243	0.0140994	0.181031	0.86819
AdPLDδ4-AiPLDδ4	0.00203874	0.0314279	0.0648703	1.93521
AdPLDε1-AiPLDε1	0.0061775	0.0415331	0.148737	2.55746
AdPLDε2-AiPLDε2	0.0112914	0.0305896	0.369124	1.88359
AdPLDζ1-AiPLDζ1	0.00611704	0.026196	0.233511	1.61305
AdPLDζ2-AiPLDζ2	0.00387676	0.0377168	0.102786	2.32247
AdPLDζ3-AiPLDζ3	0.00175811	0.0167989	0.104657	1.03441
AdPLDφ-AiPLDφ	0.000495835	0.0219444	0.0225951	1.35126

## Sheet: Table S6
Table S6 Details of sequence and functions of different cis-elements present in AhPLD promoters
Categories	Cis elements	Sequence	Function	Number in 46 AhPLDs	Percentage in their respective categories	AhPLD genes involved
Plant growth and development	Box 4	ATTAAT	light responsive	229	0.326676	AhPLDα1A/B; AhPLDα2A/B; AhPLDα3A/B; AhPLDα4A/B; AhPLDα5A/B; AhPLDα6B; AhPLDα7A/B; AhPLDα8A1/A2/B1/B2/B3; AhPLDα9A/B; AhPLDβ1A/B; AhPLDβ2A/B; AhPLDγA/B; AhPLDδ1A/B; AhPLDδ2A/B; AhPLDδ4A/B; AhPLDε1A/B; AhPLDε2A/B; AhPLDζ1A/B; AhPLDζ2A/B; AhPLDζ3A/B; AhPLDφA/B
	G-Box	CACGTG/ACACGTGT	light responsive	116	0.165478	AhPLDα1A/B; AhPLDα2A/B; AhPLDα3A/B; AhPLDα4A; AhPLDα5A/B; AhPLDα7A; AhPLDα8A1/A2/B1/B2/B3; AhPLDα9B; AhPLDβ1A/B; AhPLDβ2A/B; AhPLDγA; AhPLDδ1A/B; AhPLDδ2A/B; AhPLDδ3A/B; AhPLDδ4A/B; AhPLDε1A/B; AhPLDε2A/B; AhPLDζ1A/B; AhPLDζ2A/B; AhPLDζ3A/B; AhPLDφA/B
	GT1-motif	GGTTAAT/GGTTAA	light responsive	61	0.0870185	AhPLDα1A/B; AhPLDα2A/B; AhPLDα3A; AhPLDα4B; AhPLDα5A/B; AhPLDα6B; AhPLDα7A/B; AhPLDα8B1/B2/B3; AhPLDα9B; AhPLDβ1A; AhPLDβ2A/B; AhPLDγA/B; AhPLDδ1A/B; AhPLDδ3A/B; AhPLDε1A/B; AhPLDε2A; AhPLDζ1A/B; AhPLDζ2A/B; AhPLDζ3B
	TCT-motif	TCTTAC	light responsive	44	0.0627675	AhPLDα1A/B; AhPLDα2A/B; AhPLDα3A/B; AhPLDα4A; AhPLDα7A; AhPLDα8A2/B2; AhPLDα9A/B; AhPLDβ1A; AhPLDβ2B; AhPLDγA/B; AhPLDδ1A/B; AhPLDδ3A/B; AhPLDδ4A/B; AhPLDε1A; AhPLDε2A/B; AhPLDζ1A/B; AhPLDζ2A/B; AhPLDζ3A/B
	GATA-motif	GATAGGA/AAGATAAGATT	light responsive	41	0.0584879	AhPLDα1A/B; AhPLDα2A/B; AhPLDα3A/B; AhPLDα4A; AhPLDα5A/B; AhPLDα6B; AhPLDα8A2/B1/B2/B3; AhPLDα9A/B; AhPLDβ1A/B; AhPLDβ2A/B; AhPLDγB; AhPLDδ2A; AhPLDδ3A/B; AhPLDδ4A; AhPLDζ2B; AhPLDφB
	AE-box	AGAAACAA	light responsive	30	0.042796	AhPLDα1A/B; AhPLDα2A/B; AhPLDα3A/B; AhPLDα4A; AhPLDα6B; AhPLDα9A; AhPLDβ2A/B; AhPLDγA/B; AhPLDδ3A/B; AhPLDδ4A/B; AhPLDε1A/B; AhPLDε2A/B; AhPLDζ1A/B; AhPLDζ2A/B
	I-box	AGATAAGG	light responsive	15	0.021398	AhPLDα3A/B; AhPLDα7B; AhPLDα8B3; AhPLDα9B; AhPLDδ4A/B; AhPLDε2B; AhPLDφA
	chs-CMA1a	TTACTTAA	light responsive	13	0.0185449	AhPLDα2A/B; AhPLDα7A/B; AhPLDα8B3; AhPLDα9A; AhPLDε1A; AhPLDζ1A/B; AhPLDφA/B
	AT1-motif	AATTATTTTTTATT	light responsive	12	0.0171184	AhPLDα4B; AhPLDα8A1/B1/B2/B3; AhPLDα9A/B; AhPLDδ2A/B; AhPLDζ1B
	ACE	CTAACGTATT	light responsive	10	0.0142653	AhPLDα5B; AhPLDα8B1; AhPLDδ2A/B; AhPLDδ3A; AhPLDδ4B
	GA-motif	ATAGATAA	light responsive	10	0.0142653	AhPLDα1A/B; AhPLDα3B; AhPLDα4A/B; AhPLDδ1A/B; AhPLDδ4A; AhPLDζ1B
	ATCT-motif	AATCTAATCC	light responsive	9	0.0128388	AhPLDα2A; AhPLDα5A; AhPLDα7B; AhPLDα8A1/A2/B2; AhPLDδ1A/B; AhPLDφB
	MRE	AACCTAA	light responsive	9	0.0128388	AhPLDα2B; AhPLDα5B; AhPLDγA/B; AhPLDδ4A/B; AhPLDζ3A/B; AhPLDφB
	LAMP-element	CTTTATCA	light responsive	8	0.0114123	AhPLDα4B; AhPLDα5A; AhPLDβ1A; AhPLDγB; AhPLDε2A/B; AhPLDζ3A
	chs-CMA2a	TCACTTGA	light responsive	2	0.00285307	AhPLDα1A/B
	chs-CMA2c	ATATACGTGAAGG	light responsive	2	0.00285307	AhPLDε1A/B
	ATC-motif	AATCTAATCC	light responsive	1	0.00142653	AhPLDδ4B
	Box II	TGGTAATAA	light responsive	1	0.00142653	AhPLDγB
	L-box	ATCCCACCTAC	light responsive	1	0.00142653	AhPLDγA
	circadian	CAAAGATATC	circadian control	23	0.0328103	AhPLDα2A/B; AhPLDα3A/B; AhPLDα5B; AhPLDα8B1; AhPLDα9A; AhPLDβ2A/B; AhPLDδ2B; AhPLDδ3A/B; AhPLDδ4A; AhPLDε2B; AhPLDζ2A/B; AhPLDφA
	O2-site	GATGA(C/T)(A/G)TG(A/G)	zein metabolism regulation	18	0.0256776	AhPLDα2A; AhPLDα4A; AhPLDα5A; AhPLDα8B2; AhPLDα9A/B; AhPLDβ1B; AhPLDβ2A; AhPLDδ1A/B; AhPLDδ3A/B; AhPLDδ4A/B; AhPLDε2A/B; AhPLDζ3B; AhPLDφA
	CAT-box	GCCACT	meristem expression	14	0.0199715	AhPLDα3A; AhPLDα7A; AhPLDδ1A/B; AhPLDδ3A/B; AhPLDδ4A/B; AhPLDζ2A/B; AhPLDζ3A/B; AhPLDφA
	GCN4_motif	TGAGTCA	endosperm expression	13	0.0185449	AhPLDα5A/B; AhPLDα6B; AhPLDβ1A; AhPLDβ2A/B; AhPLDγB; AhPLDδ1A/B; AhPLDδ2A; AhPLDζ3A/B; AhPLDφB
	AT-rich element	ATAGAAATCAA	binding site of AT-rich DNA binding protein (ATBP-1)	10	0.0142653	AhPLDα2B; AhPLDα9A; AhPLDβ1A/B; AhPLDδ2A; AhPLDδ3A; AhPLDε2B; AhPLDζ1A/B
	MBSI	aaaAaaC(G/C)GTTA	flavonoid biosynthesis	9	0.0128388	AhPLDα2A; AhPLDα7A; AhPLDγB; AhPLDδ1A/B; AhPLDδ2B; AhPLDζ1A/B;
Plant hormones	CGTCA-motif	CGTCA	MeJA-responsive	53	0.189964	AhPLDα2B; AhPLDα4A/B; AhPLDα5A; AhPLDα7A; AhPLDα8A2; AhPLDβ1A/B; AhPLDγA/B; AhPLDδ1A/B; AhPLDδ2A/B; AhPLDδ3B; AhPLDδ4A/B; AhPLDε1A/B; AhPLDε2A/B; AhPLDζ1A/B; AhPLDζ2A/B; AhPLDζ3A/B
	TGACG-motif	TGACG	MeJA-responsive	53	0.189964	AhPLDα2B; AhPLDα4A/B; AhPLDα5A; AhPLDα7A; AhPLDα8A2; AhPLDβ1A/B; AhPLDγA/B; AhPLDδ1A/B; AhPLDδ2A/B; AhPLDδ3B; AhPLDδ4A/B; AhPLDε1A/B; AhPLDε2A/B; AhPLDζ1A/B; AhPLDζ2A/B; AhPLDζ3A/B
	ABRE	ACGTG/CACGTG	abscisic acid responsive	100	0.358423	AhPLDα1A/B; AhPLDα2A/B; AhPLDα3A/B; AhPLDα4A; AhPLDα5A/B; AhPLDα7A; AhPLDα8A1/A2/B1/B2/B3; AhPLDα9B; AhPLDβ1A/B; AhPLDβ2A/B; AhPLDγA; AhPLDδ1A/B; AhPLDδ2A/B; AhPLDδ3A/B; AhPLDδ4A/B; AhPLDε1A/B; AhPLDε2A; AhPLDζ1A/B; AhPLDζ2A/B; AhPLDζ3A/B; AhPLDφB
	GARE-motif	TCTGTTG	gibberellin-responsive	13	0.046595	AhPLDα4A/B; AhPLDβ1B; AhPLDδ3A/B; AhPLDδ4A; AhPLDε1B
	P-box	CCTTTTG	gibberellin-responsive	13	0.046595	AhPLDα2B; AhPLDα4A/B; AhPLDα5A; AhPLDβ1B; AhPLDβ2A/B; AhPLDδ2A/B; AhPLDδ3A/B; AhPLDε2A
	TATC-box	TATCCCA	gibberellin-responsive	8	0.0286738	AhPLDα5A; AhPLDα7B; AhPLDε2A; AhPLDζ3A/B
	TCA-element	CCATCTTTTT	salicylic acid responsive	20	0.0716846	AhPLDα2A; AhPLDα4A; AhPLDα5A/B; AhPLDα6B; AhPLDα8A1/B3; AhPLDγA/B; AhPLDδ4B; AhPLDε1A/B; AhPLDε2A; AhPLDζ3A/B; AhPLDφB
	TGA-element	AACGAC	auxin responsive	15	0.0537634	AhPLDα5B; AhPLDα6B; AhPLDα7B; AhPLDγA/B; AhPLDδ2B; AhPLDδ3B; AhPLDζ2A/B; AhPLDζ3A/B; AhPLDφA
	AuxRR-core	GGTCCAT	auxin responsive	4	0.0143369	AhPLDα5A; AhPLDα8B3; AhPLDζ2A/B
Stress responses	ARE	AAACCA	anaerobic induction	62	0.427586	AhPLDα1A/B; AhPLDα2A/B; AhPLDα3A/B; AhPLDα4A; AhPLDα5A/B; AhPLDα6B; AhPLDα7A/B; AhPLDα8A1/A2/B1/B2; AhPLDα9A/B; AhPLDβ1A/B; AhPLDβ2B; AhPLDγA/B; AhPLDδ1A/B; AhPLDδ2B; AhPLDδ3A/B; AhPLDδ4A/B; AhPLDε1A/B; AhPLDε2A; AhPLDζ1A/B; AhPLDζ2A/B; AhPLDφA/B
	TC-rich repeats	ATTCTCTAAC	stress-responsive	31	0.213793	AhPLDα2B; AhPLDα3A/B; AhPLDα4B; AhPLDα7B; AhPLDα8A2/B1/B2; AhPLDα9A/B; AhPLDβ1A/B; AhPLDδ1A/B; AhPLDδ3A/B; AhPLDδ4A/B; AhPLDε1B; AhPLDε2A/B; AhPLDζ1A/B; AhPLDζ3A/B
	MBS	CAACTG	drought-inducibility	30	0.206897	AhPLDα1A/B; AhPLDα4A; AhPLDα5A/B; AhPLDα7A/B; AhPLDα8B1/B2; AhPLDα9B; AhPLDδ3A/B; AhPLDδ4A/B; AhPLDε1A/B; AhPLDε2A/B; AhPLDζ1A; AhPLDζ2A/B; AhPLDφA/B
	LTR	CCGAAA	low-temperature responsive	12	0.0827586	AhPLDα9B; AhPLDβ2A/B; AhPLDγA; AhPLDδ3A/B; AhPLDζ3A; AhPLDφA
	CCAAT-box	CAACGG	MYB binding site	10	0.0689655	AhPLDα8B1; AhPLDγA/B; AhPLDδ3A; AhPLDδ4A/B; AhPLDζ1A/B; AhPLDζ3A

## Sheet: Table S7
Table S7 Details of the proteins that interacted with AhPLDs in protein-protein interaction network.
Gene name	Gene ID	Degree	Interacted AhPLDs	Description	Pathways
AAPT1	AT1G13560.1	12	AhPLDα1; AhPLDα2; AhPLDα3; AhPLDα4; AhPLDβ1; AhPLDβ2; AhPLDγ; AhPLDδ1; AhPLDδ2; AhPLDε1; AhPLDζ1; AhPLDζ2	Amino alcohol-phosphotransferase; Ethanolaminephosphotransferase	Lipid metabolic process; Glycerophospholipid metabolism; Ether lipid metabolism; Phosphonate and phosphinate metabolism; Lipid biosynthetic process; Glycerolipid biosynthetic process; Phospholipid biosynthetic process
AAPT2	AT3G25585.4	12	AhPLDα1; AhPLDα2; AhPLDα3; AhPLDα4; AhPLDβ1; AhPLDβ2; AhPLDγ; AhPLDδ1; AhPLDδ2; AhPLDε1; AhPLDζ1; AhPLDζ2	Amino alcohol-phosphotransferase; Ethanolaminephosphotransferase	Lipid metabolic process; Glycerophospholipid metabolism; Ether lipid metabolism; Phosphonate and phosphinate metabolism; Lipid biosynthetic process; Glycerolipid biosynthetic process; Phospholipid biosynthetic process
ATS2	AT4G30580.1	12	AhPLDα1; AhPLDα2; AhPLDα3; AhPLDα4; AhPLDβ1; AhPLDβ2; AhPLDγ; AhPLDδ1; AhPLDδ2; AhPLDε1; AhPLDζ1; AhPLDζ2	Phospholipid/glycerol acyltransferase family protein	Lipid metabolic process; Phospholipid metabolic process; Glycerolipid metabolism; Glycerophospholipid metabolism; Lipid biosynthetic process; System development; Post-embryonic development; Developmental process involved in reproduction; Seed development
DAD1	AT2G44810.1	12	AhPLDα1; AhPLDα2; AhPLDα3; AhPLDα4; AhPLDβ1; AhPLDβ2; AhPLDγ; AhPLDδ1; AhPLDδ2; AhPLDε1; AhPLDζ1; AhPLDζ2	DAD1-like acylhydrolase	Lipid metabolic process; Glycerophospholipid metabolism; alpha-Linolenic acid metabolism; Lipid catabolic process;
DGAT1	AT2G19450.1	12	AhPLDα1; AhPLDα2; AhPLDα3; AhPLDα4; AhPLDβ1; AhPLDβ2; AhPLDγ; AhPLDδ1; AhPLDδ2; AhPLDε1; AhPLDζ1; AhPLDζ2	Diacylglycerol O-acyltransferase 1	Lipid metabolic process; Glycerolipid metabolism; Triglyceride metabolic process; Lipid biosynthetic process; Glycerolipid biosynthetic process; Triglyceride biosynthetic process; Response to stimulus; Response to stress; Response to abiotic stimulus; Response to temperature stimulus; Response to salt stress; Response to osmotic stress; System development; Developmental process involved in reprod…
DGK1	AT5G07920.1	12	AhPLDα1; AhPLDα2; AhPLDα3; AhPLDα4; AhPLDβ1; AhPLDβ2; AhPLDγ; AhPLDδ1; AhPLDδ2; AhPLDε1; AhPLDζ1; AhPLDζ2	Diacylglycerol kinase	Lipid metabolic process; Glycerophospholipid metabolism; Glycerolipid metabolism; Intracellular signal transduction; Phosphatidylinositol signaling system; Cellular response to stimulus; Response to stimulus; Response to stress; Defense response
DGK2	AT5G63770.1	12	AhPLDα1; AhPLDα2; AhPLDα3; AhPLDα4; AhPLDβ1; AhPLDβ2; AhPLDγ; AhPLDδ1; AhPLDδ2; AhPLDε1; AhPLDζ1; AhPLDζ2	Diacylglycerol kinase	Lipid metabolic process; Glycerophospholipid metabolism; Glycerolipid metabolism; Intracellular signal transduction; Phosphatidylinositol signaling system; Cellular response to stimulus; Response to stimulus; Response to abiotic stimulus; Response to temperature stimulus; Response to stress; Defense response; System development; Plant organ development; Root development
DGK3	AT2G18730.1	12	AhPLDα1; AhPLDα2; AhPLDα3; AhPLDα4; AhPLDβ1; AhPLDβ2; AhPLDγ; AhPLDδ1; AhPLDδ2; AhPLDε1; AhPLDζ1; AhPLDζ2	Diacylglycerol kinase	Lipid metabolic process; Glycerophospholipid metabolism; Glycerolipid metabolism; Intracellular signal transduction; Phosphatidylinositol signaling system; Cellular response to stimulus; Response to stimulus; Response to stress; Defense response
DGK5	AT2G20900.1	12	AhPLDα1; AhPLDα2; AhPLDα3; AhPLDα4; AhPLDβ1; AhPLDβ2; AhPLDγ; AhPLDδ1; AhPLDδ2; AhPLDε1; AhPLDζ1; AhPLDζ2	Diacylglycerol kinase	Lipid metabolic process; Glycerophospholipid metabolism; Glycerolipid metabolism; Intracellular signal transduction; Phosphatidylinositol signaling system; Cellular response to stimulus; Response to stimulus; Response to stress; Defense response
LCAT3	AT3G03310.1	12	AhPLDα1; AhPLDα2; AhPLDα3; AhPLDα4; AhPLDβ1; AhPLDβ2; AhPLDγ; AhPLDδ1; AhPLDδ2; AhPLDε1; AhPLDζ1; AhPLDζ2	Lecithin:cholesterol acyltransferase 3	Lipid metabolic process; Lipid catabolic process; Glycerophospholipid metabolism; alpha-Linolenic acid metabolism
LCAT4	AT4G19860.1	12	AhPLDα1; AhPLDα2; AhPLDα3; AhPLDα4; AhPLDβ1; AhPLDβ2; AhPLDγ; AhPLDδ1; AhPLDδ2; AhPLDε1; AhPLDζ1; AhPLDζ2	Lecithin:cholesterol acyltransferase	Lipid metabolic process; Phospholipid metabolic process; Glycerophospholipid metabolism; alpha-Linolenic acid metabolism; Lipid catabolic process; Phospholipid catabolic process
LPAT2	AT3G57650.1	12	AhPLDα1; AhPLDα2; AhPLDα3; AhPLDα4; AhPLDβ1; AhPLDβ2; AhPLDγ; AhPLDδ1; AhPLDδ2; AhPLDε1; AhPLDζ1; AhPLDζ2	Lysophosphatidyl acyltransferase 2	Lipid metabolic process; Phospholipid metabolic process; Glycerophospholipid metabolism; Glycerolipid metabolism; Lipid biosynthetic process; Phospholipid biosynthetic process; Glycerolipid biosynthetic process; CDP-diacylglycerol biosynthetic process
LPLAT1	AT1G12640.1	12	AhPLDα1; AhPLDα2; AhPLDα3; AhPLDα4; AhPLDβ1; AhPLDβ2; AhPLDγ; AhPLDδ1; AhPLDδ2; AhPLDε1; AhPLDζ1; AhPLDζ2	Lysophospholipid acyltransferase 1	Lipid metabolic process; Membrane lipid metabolic process; Phospholipid metabolic process; Glycerophospholipid metabolism; Ether lipid metabolism; Glycerolipid metabolism; Galactolipid metabolic process; Lipid biosynthetic process; Glycerolipid biosynthetic process; Phospholipid biosynthetic process; Galactolipid biosynthetic process
LPLAT2	AT1G63050.1	12	AhPLDα1; AhPLDα2; AhPLDα3; AhPLDα4; AhPLDβ1; AhPLDβ2; AhPLDγ; AhPLDδ1; AhPLDδ2; AhPLDε1; AhPLDζ1; AhPLDζ2	Lysophospholipid acyltransferase 2	Lipid metabolic process; Membrane lipid metabolic process; Phospholipid metabolic process; Glycerophospholipid metabolism; Ether lipid metabolism; Glycerolipid metabolism; Galactolipid metabolic process; Lipid biosynthetic process; Glycerolipid biosynthetic process; Phospholipid biosynthetic process; Galactolipid biosynthetic process
LPP1	AT2G01180.1	12	AhPLDα1; AhPLDα2; AhPLDα3; AhPLDα4; AhPLDβ1; AhPLDβ2; AhPLDγ; AhPLDδ1; AhPLDδ2; AhPLDε1; AhPLDζ1; AhPLDζ2	Phosphatidic acid phosphatase 1	Glycerophospholipid metabolism; Glycerolipid metabolism; Cellular response to stimulus; Response to stimulus; Response to abiotic stimulus; Response to stress; Defense response; Immune system process; Dephosphorylation
LPP2	AT1G15080.1	12	AhPLDα1; AhPLDα2; AhPLDα3; AhPLDα4; AhPLDβ1; AhPLDβ2; AhPLDγ; AhPLDδ1; AhPLDδ2; AhPLDε1; AhPLDζ1; AhPLDζ2	Phosphatidic acid phosphatase 2	Glycerophospholipid metabolism; Glycerolipid metabolism; Dephosphorylation
LPP3	AT3G02600.1	12	AhPLDα1; AhPLDα2; AhPLDα3; AhPLDα4; AhPLDβ1; AhPLDβ2; AhPLDγ; AhPLDδ1; AhPLDδ2; AhPLDε1; AhPLDζ1; AhPLDζ2	Phosphatidic acid phosphatase 3	Lipid metabolic process; Phospholipid metabolic process; Glycerophospholipid metabolism; Glycerolipid metabolism; Dephosphorylation
NPC1	AT1G07230.1	12	AhPLDα1; AhPLDα2; AhPLDα3; AhPLDα4; AhPLDβ1; AhPLDβ2; AhPLDγ; AhPLDδ1; AhPLDδ2; AhPLDε1; AhPLDζ1; AhPLDζ2	Non-specific phospholipase C1	Lipid metabolic process; Phospholipid metabolic process; Glycerophospholipid metabolism; Ether lipid metabolism; Inositol phosphate metabolism; Lipid catabolic process; Phospholipid catabolic process; Dephosphorylation
NPC2	AT2G26870.1	12	AhPLDα1; AhPLDα2; AhPLDα3; AhPLDα4; AhPLDβ1; AhPLDβ2; AhPLDγ; AhPLDδ1; AhPLDδ2; AhPLDε1; AhPLDζ1; AhPLDζ2	Non-specific phospholipase C2	Lipid metabolic process; Phospholipid metabolic process; Glycerophospholipid metabolism; Ether lipid metabolism; Inositol phosphate metabolism; Lipid catabolic process; Phospholipid catabolic process; Dephosphorylation
NPC6	AT3G48610.1	12	AhPLDα1; AhPLDα2; AhPLDα3; AhPLDα4; AhPLDβ1; AhPLDβ2; AhPLDγ; AhPLDδ1; AhPLDδ2; AhPLDε1; AhPLDζ1; AhPLDζ2	Non-specific phospholipase C6	Lipid metabolic process; Phospholipid metabolic process; Glycerophospholipid metabolism; Ether lipid metabolism; Inositol phosphate metabolism; Lipid catabolic process; Phospholipid catabolic process; Dephosphorylation
PAH1	AT3G09560.1	12	AhPLDα1; AhPLDα2; AhPLDα3; AhPLDα4; AhPLDβ1; AhPLDβ2; AhPLDγ; AhPLDδ1; AhPLDδ2; AhPLDε1; AhPLDζ1; AhPLDζ2	Phosphatidate phosphatase LPIN	Lipid metabolic process; Membrane lipid metabolic process; Phospholipid metabolic process; Glycerophospholipid metabolism; Glycerolipid metabolism; Galactolipid metabolic process; Lipid biosynthetic process; Phospholipid biosynthetic process; Glycolipid biosynthetic process; Galactolipid biosynthetic process; Response to stimulus; Cellular response to stimulus; Cellular response to phosphate star…
PAH2	AT5G42870.1	12	AhPLDα1; AhPLDα2; AhPLDα3; AhPLDα4; AhPLDβ1; AhPLDβ2; AhPLDγ; AhPLDδ1; AhPLDδ2; AhPLDε1; AhPLDζ1; AhPLDζ2	Phosphatidate phosphatase LPIN	Lipid metabolic process; Membrane lipid metabolic process; Phospholipid metabolic process; Glycerophospholipid metabolism; Glycerolipid metabolism; Galactolipid metabolic process; Lipid biosynthetic process; Phospholipid biosynthetic process; Glycolipid biosynthetic process; Galactolipid biosynthetic process; Dephosphorylation
PLA2	AT2G06925.1	12	AhPLDα1; AhPLDα2; AhPLDα3; AhPLDα4; AhPLDβ1; AhPLDβ2; AhPLDγ; AhPLDδ1; AhPLDδ2; AhPLDε1; AhPLDζ1; AhPLDζ2	Phospholipase A2	Lipid metabolic process; Phospholipid metabolic process; Glycerophospholipid metabolism; Ether lipid metabolism; alpha-Linolenic acid metabolism; Linoleic acid metabolism; Arachidonic acid metabolism; Glycerophospholipid biosynthetic process; Lipid catabolic process; Lipid transport
PSD1	AT4G16700.1	12	AhPLDα1; AhPLDα2; AhPLDα3; AhPLDα4; AhPLDβ1; AhPLDβ2; AhPLDγ; AhPLDδ1; AhPLDδ2; AhPLDε1; AhPLDζ1; AhPLDζ2	Phosphatidylserine decarboxylase 1	Lipid metabolic process; Phospholipid metabolic process; Glycerolipid metabolic process; Glycerophospholipid metabolism; Lipid biosynthetic process; Phospholipid biosynthetic process; Glycerolipid biosynthetic process; Glycerophospholipid biosynthetic process; Phosphatidylethanolamine biosynthetic process
PSD2	AT5G57190.1	12	AhPLDα1; AhPLDα2; AhPLDα3; AhPLDα4; AhPLDβ1; AhPLDβ2; AhPLDγ; AhPLDδ1; AhPLDδ2; AhPLDε1; AhPLDζ1; AhPLDζ2	Phosphatidylserine decarboxylase 2	Lipid metabolic process; Phospholipid metabolic process; Glycerolipid metabolic process; Glycerophospholipid metabolism; Lipid biosynthetic process; Phospholipid biosynthetic process; Glycerolipid biosynthetic process; Glycerophospholipid biosynthetic process; Phosphatidylethanolamine biosynthetic process
SDP1	AT3G57140.2	12	AhPLDα1; AhPLDα2; AhPLDα3; AhPLDα4; AhPLDβ1; AhPLDβ2; AhPLDγ; AhPLDδ1; AhPLDδ2; AhPLDε1; AhPLDζ1; AhPLDζ2	Sugar-dependent 1-like	Lipid metabolic process; Glycerophospholipid metabolism; Ether lipid metabolism; Glycerolipid metabolism; alpha-Linolenic acid metabolism; Linoleic acid metabolism; Arachidonic acid metabolism; Steroid biosynthesis; Lipid catabolic process
TGL4	AT5G04040.1	12	AhPLDα1; AhPLDα2; AhPLDα3; AhPLDα4; AhPLDβ1; AhPLDβ2; AhPLDγ; AhPLDδ1; AhPLDδ2; AhPLDε1; AhPLDζ1; AhPLDζ2	Triglyceride lipase; LPA acyltransferase	Lipid metabolic process; Glycerolipid metabolism; Glycerophospholipid metabolism; Glycerol metabolic process; Ether lipid metabolism; alpha-Linolenic acid metabolism; Linoleic acid metabolism; Arachidonic acid metabolism; Triglyceride metabolic process; Steroid biosynthesis; Lipid catabolic process;
PI3K	AT1G60490.1	12	AhPLDα1; AhPLDα2; AhPLDα3; AhPLDα4; AhPLDβ1; AhPLDβ2; AhPLDγ; AhPLDδ1; AhPLDδ2; AhPLDε1; AhPLDζ1; AhPLDζ2	Phosphatidylinositol 3-kinase	Lipid metabolic process; Phospholipid metabolic process; Glycerolipid metabolic process; Glycerophospholipid metabolic process; Inositol phosphate metabolism; Lipid biosynthetic process; Phospholipid biosynthetic process; Glycerolipid biosynthetic process; Glycerophospholipid biosynthetic process; Phosphatidylinositol phosphorylation; Phosphatidylinositol signaling system; Lipid modification; Res…
PLC1	AT5G58670.1	10	AhPLDα1; AhPLDα2; AhPLDα3; AhPLDα4; AhPLDβ1; AhPLDγ; AhPLDδ1; AhPLDδ2; AhPLDζ1; AhPLDζ2	Phospholipase C1	Lipid metabolic process; Inositol phosphate metabolism; Phosphatidylinositol signaling system; Lipid catabolic process; Response to stimulus; Cellular response to stimulus; Response to stress; Response to abiotic stimulus; Response to osmotic stress; Response to temperature stimulus; Response to salt stress; Response to hormone; Response to abscisic acid;
PI-4K1	AT5G64070.1	8	AhPLDα1; AhPLDα2; AhPLDα4; AhPLDβ1; AhPLDδ1; AhPLDδ2; AhPLDζ1; AhPLDζ2	Phosphatidylinositol 4-OH kinase beta1	Lipid metabolic process; Phospholipid metabolic process; Glycerolipid metabolic process; Glycerophospholipid metabolic process; Inositol phosphate metabolism; Phosphatidylinositol phosphorylation; Phosphatidylinositol signaling system; Lipid modification; Response to stimulus; Cellular response to stimulus; System development; Plant organ development; Developmental process involved in reproductio…
PIP5K1	AT1G21980.1	8	AhPLDα1; AhPLDα2; AhPLDα4; AhPLDβ1; AhPLDδ1; AhPLDδ2; AhPLDζ1; AhPLDζ2	Phosphatidylinositol-4-phosphate 5-kinase 1	Lipid metabolic process; Phospholipid metabolic process; Glycerolipid metabolic process; Glycerophospholipid metabolic process; Inositol phosphate metabolism; Endocytosis; Phosphatidylinositol phosphorylation; Phosphatidylinositol signaling system; Lipid modification
PDAT	AT5G13640.1	8	AhPLDα1; AhPLDα2; AhPLDα4; AhPLDβ1; AhPLDδ1; AhPLDδ2; AhPLDζ1; AhPLDζ2	Phospholipid:diacylglycerol acyltransferase	Lipid metabolic process; Glycerolipid metabolism; Triglyceride metabolic process; Glycerol metabolic process; Lipid biosynthetic process; Glycerolipid biosynthetic process; Triglyceride biosynthetic process;
RBOHD	AT5G47910.1	8	AhPLDα1; AhPLDα2; AhPLDα4; AhPLDβ1; AhPLDδ1; AhPLDδ2; AhPLDζ1; AhPLDζ2	Respiratory burst oxidase homologue D	Response to stimulus; Cellular response to stimulus; Response to abiotic stimulus; Response to temperature stimulus; Response to stress; Response to osmotic stress; Defense response; Plant-pathogen interaction; Reactive oxygen species metabolic process
SERPINB	AT2G35580.1	8	AhPLDα1; AhPLDα2; AhPLDα4; AhPLDβ1; AhPLDδ1; AhPLDδ2; AhPLDζ1; AhPLDζ2	Serine protease inhibitor B	Phospholipid transport; NADPH oxidase Respiratory burst
FemAB	AT2G23390.1	8	AhPLDα1; AhPLDα2; AhPLDα4; AhPLDβ1; AhPLDδ1; AhPLDδ2; AhPLDζ1; AhPLDζ2	Peptidogalycan biosysnthesis/recognition	Glycerophospholipid metabolism; Fatty acid biosynthesis; Fatty-acyl-CoA binding
GPA1	AT2G26300.1	8	AhPLDα1; AhPLDα2; AhPLDα4; AhPLDβ1; AhPLDδ1; AhPLDδ2; AhPLDζ1; AhPLDζ2	G protein alpha subunit 1	Signal transduction; Regulation of GTPase activity; Cellular response to stimulus; Response to stimulus; Response to abiotic stimulus; Positive regulation of response to stimulus; Positive regulation of innate immune response; Reactive oxygen species metabolic process; Response to hormone; Response to abscisic acid; Positive regulation of abscisic acid-activated signaling pathway; Regulation of s…
SQD2	AT5G01220.1	6	AhPLDα2; AhPLDβ1; AhPLDδ1; AhPLDδ2; AhPLDζ1; AhPLDζ2	Sulfoquinovosyldiacylglycerol 2	Lipid metabolic process; Membrane lipid metabolic process; Glycerolipid metabolism; Lipid biosynthetic process; Glycolipid biosynthetic process; Galactolipid biosynthetic process; Response to stimulus; Cellular response to stimulus; Cellular response to phosphate starvation; Response to stress; Cellular response to stress
MGDC	AT2G11810.1	5	AhPLDα3; AhPLDδ1; AhPLDδ2; AhPLDε1; AhPLDζ2	Monogalactosyldiacylglycerol synthase type C	Lipid metabolic process; Membrane lipid metabolic process; Glycerolipid metabolism; Galactolipid metabolic process; Fatty acid metabolic process; Lipid biosynthetic process; Glycolipid biosynthetic process; Cellular response to stimulus; Cellular response to phosphate starvation; Response to stress
ACA.l	AT1G13210.1	2	AhPLDγ; AhPLDζ2	Auto-inhibited Ca2+/ATPase II; Phospholipid-translocating ATPase	Membrane organization; Phospholipid translocation; Lipid transport
LOX1	AT1G55020.1	2	AhPLDα1; AhPLDα4	Lipoxygenase 1	Lipid metabolic process; Linoleic acid metabolism; Lipid biosynthetic process; Lipid modification; Response to stimulus; Response to hormone; Response to abscisic acid; System development; Plant organ development; Root development; Post-embryonic development
HAD	AT3G25610.1	2	AhPLDγ; AhPLDζ2	Haloacid dehalogenase-like hydrolase	Phospholipid translocation; Lipid transport
ALA3	AT1G59820.1	1	AhPLDζ2	Amino phospholipid ATPase 3; Phospholipid-transporting ATPase	Plant organ development; Anatomical structure development; Lipid transport
ALDH3H1	AT1G44170.2	1	AhPLDζ2	Aldehyde dehydrogenase 3H1	Glycerolipid metabolism; Response to stimulus; Response to stress; Response to abiotic stimulus; Response to salt stress; Response to hormone; Response to abscisic acid
CTL	AT3G15380.1	1	AhPLDζ2	Plasma-membrane choline transporter-like protein	System development; Plant organ development; Post-embryonic development; Root development; Developmental process involved in reproduction; Seed development
ENTH	AT1G06210.1	1	AhPLDζ2	Epsin NH2-terminal homology	Lipid transport
Hez	AT4G16640.1	1	AhPLDζ2	Matrixin family protein Envelysin/Sea-urchin-hatching proteinase	Lipid transport; NADPH oxidase respiratory burst
HGSNAT	AT5G27730.1	1	AhPLDζ2	heparan-alpha-glucosaminide N-acetyltransferase	Lipid transport
MP-10	AT1G24140.1	1	AhPLDζ2	Matrixin family protein Stromelysin 2/Transin 2	Organonitrogen compound metabolic process;
PTAT-1	AT1G17500.1	1	AhPLDζ2	Phospholipid-transporting ATPase	Phospholipid translocation; Lipid transport
PTAT-1	AT1G54280.1	1	AhPLDζ2	Phospholipid-transporting ATPase	Regulation of membrane lipid metabolic process; Phospholipid translocation; Lipid transport; Response to stimulus; Response to abiotic stimulus; Response to temperature stimulus; Response to stress; Developmental process involved in reproduction; Pollen tube growth; Cell growth
PTAT-1	AT1G72700.1	1	AhPLDζ2	Phospholipid-transporting ATPase	Phospholipid translocation; Lipid transport
PTAT-1	AT3G13900.1	1	AhPLDζ2	Phospholipid-transporting ATPase	Regulation of membrane lipid metabolic process; Phospholipid translocation; Lipid transport; Response to stimulus; Response to abiotic stimulus; Response to temperature stimulus; Response to stress; Developmental process involved in reproduction; Pollen tube growth; Cell growth
PTAT-10	AT1G26130.2	1	AhPLDζ2	Phospholipid-transporting ATPase	Phospholipid translocation; Lipid transport
PTAT-10	AT1G68710.1	1	AhPLDζ2	Phospholipid-transporting ATPase	Phospholipid translocation; Lipid transport
PTAT-8	AT3G27870.1	1	AhPLDζ2	Phospholipid-transporting ATPase	Phospholipid translocation; Lipid transport

## Sheet: Table S8
Table S8 Details of the targeting relationship between AhPLDs and miRNA.
miRNA	Targeted AhPLDs	miRNA aligned fragment	miRNA start	miRNA end	AhPLDs aligned fragment	AhPLDs start	AhPLDs end	Inhibition	Expectation
ahy-miR3516	AhPLDα5A	GCUGGGUGAUAUUGACAGAAG	1	21	GAUCUGCCAAUAUCAAUCAAC	2048	2068	Cleavage	4.5
ahy-miR3516	AhPLDα5B	GCUGGGUGAUAUUGACAGAAG	1	21	GAUCUGCCAAUAUCAAUCAAC	2048	2068	Cleavage	4.5
ahy-miR3516	AhPLDα8A1	GCUGGGUGAUAUUGACAGAAG	1	21	GAUCUGCCAACAUCAACCAGA	1943	1963	Translation	5
ahy-miR3516	AhPLDα8A2	GCUGGGUGAUAUUGACAGAAG	1	21	GAUCUGCCAACAUCAACCAGA	1943	1963	Translation	5
ahy-miR3516	AhPLDα8B1	GCUGGGUGAUAUUGACAGAAG	1	21	GAUCUGCCAACAUCAACCAGA	1946	1966	Translation	5
ahy-miR3516	AhPLDα8B2	GCUGGGUGAUAUUGACAGAAG	1	21	GAUCUGCCAACAUCAACCAGA	1946	1966	Translation	5
ahy-miR3516	AhPLDα8B3	GCUGGGUGAUAUUGACAGAAG	1	21	GAUCUGCCAACAUCAACCAGA	1946	1966	Translation	5
ahy-miR3516	AhPLDβ1A	GCUGGGUGAUAUUGACAGAAG	1	21	GUUCUGCAAACAUCAACCAGC	2903	2923	Translation	5
ahy-miR3516	AhPLDβ1B	GCUGGGUGAUAUUGACAGAAG	1	21	GUUCUGCAAACAUCAACCAGC	2903	2923	Translation	5
ahy-miR3516	AhPLDδ3B	GCUGGGUGAUAUUGACAGAAG	1	21	GAUCUGCAAAUAUUAACCAGA	2171	2191	Cleavage	5
ahy-miR3513-3p	AhPLDα5A	UUGAUAAGAUAGAAAUUGUAU	1	21	GAAGGAUGUUUGUCUUGUUGA	1317	1337	Cleavage	5
ahy-miR3513-3p	AhPLDα5B	UUGAUAAGAUAGAAAUUGUAU	1	21	GAAGGAUGUUUGUCUUGUUGA	1317	1337	Cleavage	5
ahy-miR3513-3p	AhPLDβ1A	UUGAUAAGAUAGAAAUUGUAU	1	21	GAACUUUUUCUGUCUUGGCAA	2730	2750	Cleavage	4.5
ahy-miR3513-3p	AhPLDβ1B	UUGAUAAGAUAGAAAUUGUAU	1	21	GAACUUUUUCUGUCUUGGCAA	2730	2750	Cleavage	4.5
ahy-miR3513-3p	AhPLDφA	UUGAUAAGAUAGAAAUUGUAU	1	21	GAGCAAUUUUUCUCAUAUCAC	4	24	Translation	5
ahy-miR3513-3p	AhPLDφB	UUGAUAAGAUAGAAAUUGUAU	1	21	GAGCAAUUUUUCUCAUAUCAC	4	24	Translation	5
ahy-miR3510	AhPLDα8A1	UUAUACCAUCUUGCGAGACUGA	1	22	CUUCUAUGGCAAGAUGGAAUAA	757	778	Cleavage	4.5
ahy-miR3510	AhPLDα8A2	UUAUACCAUCUUGCGAGACUGA	1	22	CUUCUAUGGCAGGAUGGAAUAA	757	778	Cleavage	5
ahy-miR3510	AhPLDα8B1	UUAUACCAUCUUGCGAGACUGA	1	22	CUUCUAUGGCAGGAUGGAAUAA	757	778	Cleavage	5
ahy-miR3510	AhPLDα8B2	UUAUACCAUCUUGCGAGACUGA	1	22	CUUCUAUGGCAGGAUGGAAUAA	757	778	Cleavage	5
ahy-miR3508	AhPLDδ4A	UAGAGGGUCCCCAUGUUCUCA	1	21	CCUGAGCAUGGGGAACUUCUU	126	146	Cleavage	4.5
ahy-miR3508	AhPLDδ4B	UAGAGGGUCCCCAUGUUCUCA	1	21	ACAGGUUGUGGGAACCCUCUU	1017	1037	Cleavage	5
ahy-miR3513-5p	AhPLDε1A	UUAAUUUCUGAGUUUGUCAUC	1	21	UCUGACAAACUCAUGAAUCAU	1963	1983	Cleavage	4.5
ahy-miR3513-5p	AhPLDε1B	UUAAUUUCUGAGUUUGUCAUC	1	21	UCUGACAAACUCAUGAAUCAU	1963	1983	Cleavage	4.5
ahy-miR3514-5p	AhPLDε1A	AGGAUUCUGUAUUAACGGUGGA	1	22	AACACCCAUGAUGAAGAAUCUU	805	826	Cleavage	5
ahy-miR3514-5p	AhPLDε1B	AGGAUUCUGUAUUAACGGUGGA	1	22	AACACCCAUGAUGAAGAAUCUU	805	826	Cleavage	5
ahy-miR3517	AhPLDα4A	CUGACCACUGUGAUCCCGGAA	1	21	UACCGAGAUAACGUUGGUUAG	723	743	Cleavage	5
ahy-miR3517	AhPLDα4B	CUGACCACUGUGAUCCCGGAA	1	21	UACCGAGAUAACGUUGGUUAG	726	746	Cleavage	5
ahy-miR3520-5p	AhPLDδ2A	AGGUGAUGGUGAAUAUCUUAUC	1	22	AGUAACAUGUGUGCUGUCACCU	981	1002	Cleavage	5
ahy-miR3520-5p	AhPLDδ2B	AGGUGAUGGUGAAUAUCUUAUC	1	22	AGUAACAUGUGUGCUGUCACCU	981	1002	Cleavage	5
ahy-miR408-5p	AhPLDφA	CUGGGAACAGGCAGAGCAUGA	1	21	CUAUGCUGUGCCUGUUCCAGU	1536	1556	Cleavage	5
ahy-miR408-5p	AhPLDφB	CUGGGAACAGGCAGAGCAUGA	1	21	CUAUGCUGUGCCUGUUCCAGU	1536	1556	Cleavage	5
ahy-miR156a	AhPLDα6B	UGACAGAAGAGAGAGAGCAC	1	20	UAUUUGUCUUUCUUCUGUCU	1798	1817	Cleavage	5
ahy-miR156b-3p	AhPLDα9A	GCUCUCUAAGCUUCUGUCAUC	1	21	GGUGA-AGAAGCAUGGAGAGU	1491	1510	Cleavage	4.5
ahy-miR167-3p	AhPLDα7A	AGAUCAUGUGGCAGUUUCACC	1	21	ACUGAGAUUGCCAUGGGAGCU	2029	2049	Cleavage	5
ahy-miR3518	AhPLDζ1B	UGACCUUUGGGGAUAUUCGUG	1	21	UGUGAAU-UCUUCAGAGGUCU	540	559	Cleavage	5

## Sheet: Table S9
Table S9 The expression levels (FPKM) of AhPLDs in 22 different tissues.
Gene name	Leaf1	Leaf2	Leaf3	Veg. shoot	Root	Repr. shoot	Nodule	Perianth	Stamen	Pistil	Peg tip 1	Peg tip 2	Peg tip Pat. 1	Fruit Pat. 1	Fruit Pat. 3	Pericarp Pat. 5	Pericarp Pat. 6	Seed Pat. 5	Seed Pat. 6	Seed Pat. 7	Seed Pat. 8	Seed Pat. 10
AhPLDα1A	312.578	245.244	225.67	460.824	243.55	406.771	166.349	401.171	9077.45	5744.92	11175.7	9661.77	10355.2	9796.64	10499.8	6645.08	10212.7	289.631	289.631	306.145	201.98	113.62
AhPLDα1B	382.17	319.146	240.197	591.433	259.227	328.118	230.412	376.909	8647.53	5472.83	10283.7	9204.17	10072.1	9204.17	10002.5	6330.36	9796.64	432.955	346.827	304.03	279.765	103.829
AhPLDα2A	20.2251	27.4374	27.2479	139.883	29.4067	2912.56	0.00078125	42.7565	16.6572	70.9176	0.000390625	0.000390625	0.000390625	0.000390625	0.957983	0.000390625	0.000390625	6.48772e-05	0.000390625	0.000164238	0.000552427	0.000552427
AhPLDα2B	25.7781	31.0834	24.9	195.1	26.6871	1627.08	0.00078125	50.1463	15.8683	35.4588	0.000390625	0.000390625	0.000390625	0.000390625	0.851496	0.000390625	0.000390625	7.60903e-05	0.000212253	0.00013433	0.000552427	0.000552427
AhPLDα3A	359.058	241.867	656.236	136.057	337.343	107.491	23.5568	153.073	46.465	61.7374	122.622	46.144	149.922	12.1938	14.3013	61.7374	28.405	101.693	93.5763	12.7116	0.000552427	0.000552427
AhPLDα3B	442.052	409.6	603.861	160.683	371.72	146.837	16.2017	148.887	87.3098	86.7067	175.834	50.1463	150.965	23.3941	17.7294	83.1746	23.2325	130.515	112.835	10.7635	0.000552427	0.000552427
AhPLDα4A	91.6506	155.209	182.035	42.1679	54.8748	63.9145	8.44485	17.0072	60.8874	58.0037	49.1143	22.2861	23.2325	24.9	12.8	16.0898	3.28996	47.1136	41.3001	7.45429	0.000552427	0.000552427
AhPLDα4B	442.052	409.6	403.961	160.683	339.689	180.778	12.889	49.4559	87.3098	86.7067	76.0076	50.1463	51.5561	23.3941	17.7294	43.0539	3.26724	130.515	62.5992	8.92636	0.000552427	0.000552427
AhPLDα5A	106.748	71.4109	382.17	59.6344	40.4501	108.992	213.497	35.7054	37.7413	34.9706	47.1136	103.829	48.4382	35.7054	51.5561	55.2565	49.1143	68.5019	177.057	34.9706	9.76563e-05	9.76563e-05
AhPLDα5B	68.5019	29.6112	185.86	39.6177	42.7565	63.9145	200.585	59.6344	57.603	53.3742	63.473	94.8826	53.3742	52.6394	76.0076	93.5763	84.9223	104.552	112.835	51.5561	9.76563e-05	9.76563e-05
AhPLDα6B	11.7784	15.1167	6.09688	128.718	1948.4	136.057	1627.08	27.2479	60.4668	0.1	19.8088	8.15719	35.7054	9.63358	24.5572	104.552	13.7187	154.137	129.613	84.3357	132.337	0.00115978
AhPLDα7A	9.30542	13.5298	7.98932	84.3357	11.536	0.1	206.224	0.1	0.1	0.1	18.3546	3.67583	22.7544	11.6162	10.1125	227.24	279.765	0.00115978	0.00115978	0.00115978	0.00115978	0.00115978
AhPLDα7B	529.348	424.045	398.399	1406.67	1377.72	1158.52	3231.69	332.699	432.955	107.491	266.515	342.052	219.499	460.824	384.829	824.898	349.239	1672.83	1416.46	1321.6	1672.83	1066.06
AhPLDα8A1	25.6	41.8766	20.9383	111.282	185.86	4.49422	63.473	35.2139	0.1	24.3875	9.70059	132.337	0.1	55.6408	11.2986	0.000390625	0.000390625	0.000390625	0.000390625	0.000390625	0.000390625	0.000390625
AhPLDα8A2	16.0898	21.8275	25.0732	84.9223	45.1944	4.62057	16.2017	55.6408	0.1	28.405	10.0427	245.244	0.1	59.2224	8.80347	0.000390625	0.000390625	0.000390625	0.000390625	0.000390625	0.000390625	0.000390625
AhPLDα8B1	3415.95	3610.72	4538.73	392.915	4.16429	392.915	3.93966	57.603	0.1	58.4071	77.6047	2588.81	0.535171	9.97331	31.7365	0.000390625	0.000390625	0.000390625	0.000390625	0.000390625	0.000390625	0.000390625
AhPLDα8B2	432.955	442.052	236.89	44.2643	17.2446	46.144	4.28137	41.0148	0.1	46.144	52.6394	206.224	0.610504	19.1341	21.6767	0.000390625	0.000390625	0.000390625	0.000390625	0.000390625	0.000390625	0.000390625
AhPLDα8B3	135.118	148.887	197.824	28.2088	4.05042	31.7365	4.34113	50.1463	0.1	5.38174	28.0139	29.0018	0.998664	12.889	18.6108	0.000390625	0.000390625	0.000390625	0.000390625	0.000390625	0.000390625	0.000390625
AhPLDα9A	0.00209051	0.00135084	0.00164018	0.00183255	0.00231957	0.00178244	0.00178244	0.0020193	0.00154099	0.0015625	0.00178244	0.0023357	0.00197774	0.00225614	0.00135084	0.0032352	0.00248605	0.0023357	0.00160643	0.0023357	0.00306069	0.00330318
AhPLDα9B	0.00287559	0.0023357	0.00328036	0.00151977	0.00250334	0.00134151	0.00169802	0.00213444	0.00303955	0.00154099	0.00188407	0.00248605	0.00137922	0.0023357	0.00325771	0.00306069	0.00248605	0.00203335	0.00231957	0.00268302	0.00187106	0.00203335
AhPLDβ1A	50.8463	22.2861	56.0278	17.4853	6.48934	18.2278	0.025	0.025	0.0110338	0.0098073	0.007966	0.007966	0.007966	22.7544	12.6238	15.1167	5.34456	58.4071	60.8874	86.7067	103.829	106.748
AhPLDβ1B	139.883	213.497	212.022	291.645	137.957	225.67	0.025	0.025	0.0123279	0.00927827	0.007966	0.007966	0.007966	24.2191	15.3277	18.4823	8.04489	100.293	157.376	136.057	99.5999	101.693
AhPLDβ2A	137.004	127.829	169.845	217.983	230.412	135.118	354.114	467.257	159.573	60.8874	37.4806	28.405	78.1445	86.7067	54.4958	221.026	66.1685	241.867	259.227	232.015	330.4	118.445
AhPLDβ2B	351.668	235.253	285.644	432.955	1051.38	432.955	1015.57	1377.72	197.824	185.86	78.688	173.413	150.965	160.683	177.057	514.873	79.7865	540.47	421.115	934.514	398.399	548.015
AhPLDγA	859.928	591.433	480.393	1191.09	1560.8	728.14	660.801	204.8	121.775	132.337	522.06	225.67	259.227	406.771	374.305	1080.94	361.555	785.829	563.422	301.93	470.507	236.89
AhPLDγB	255.658	270.235	160.683	487.099	974.198	369.152	713.155	199.2	48.1036	60.8874	266.515	124.334	180.778	332.699	325.852	980.975	401.171	642.731	559.53	371.72	376.909	241.867
AhPLDδ1A	59.2224	111.282	94.2272	398.399	285.644	1174.7	780.401	246.949	171.026	126.069	195.1	58.4071	101.693	230.412	342.052	80.3414	162.926	896.445	69.9413	139.883	141.835	830.636
AhPLDδ1B	236.89	551.827	213.497	398.399	285.644	1174.7	780.401	246.949	171.026	126.069	195.1	58.4071	101.693	230.412	342.052	80.3414	162.926	896.445	69.9413	139.883	141.835	830.636
AhPLDδ2A	99.5999	168.671	137.004	47.1136	253.892	23.8856	77.0686	119.269	268.369	3415.95	1.30864	15.6498	12.889	14.1044	8.04489	33.3144	33.7794	44.8822	12.45	12.1938	9.76563e-05	9.76563e-05
AhPLDδ2B	188.454	275.913	184.576	68.5019	204.8	38.8023	49.1143	141.835	214.982	3738.05	2.08215	17.2446	18.6108	16.2017	6.90706	39.0722	45.8253	44.8822	5.97141	18.8706	9.76563e-05	9.76563e-05
AhPLDδ3A	1817.92	2398.76	1719.86	4898.32	1975.6	3036.24	1869.03	429.964	1593.6	802.341	2317.05	1466.41	629.504	1103.65	859.928	1486.88	591.433	4830.89	5323.18	6418.73	6463.37	8647.53
AhPLDδ3B	2736.42	3299.59	2774.62	3790.24	2238.12	2774.62	2059.49	791.295	1259.01	960.786	2253.69	1368.21	540.47	1158.52	780.401	1486.88	579.262	4830.89	4966.7	5906.44	5744.92	5784.88
AhPLDδ4A	135.118	132.337	85.513	34.9706	0.0214641	16.4279	0.0133046	63.9145	68.5019	80.3414	5.93016	0.00235195	1.58895	0.000458139	0.00158431	0.00211969	0.00287559	0.00287559	0.00287559	0.00287559	0.00287559	0.00287559
AhPLDδ4B	184.576	122.622	56.0278	24.5572	0.0692555	23.8856	0.010083	22.4411	55.2565	83.7532	3.65044	0.00660636	1.55625	0.00114382	0.00135084	0.000916277	0.00153034	0.00153034	0.00153034	0.00153034	0.00153034	0.00153034
AhPLDε1A	230.412	121.775	361.555	54.8748	206.224	48.1036	25.2476	1696.18	51.5561	94.2272	2.884	0.772749	0.863383	0.751618	0.226577	1.78766	0.81681	2.21618	5.61028	1.24666	0.000138107	0.000138107
AhPLDε1B	228.82	132.337	222.563	21.9793	154.137	29.8172	15.2219	2994.44	46.7882	83.7532	0.925351	0.408405	1.21257	0.663456	0.331728	2.11121	0.469134	1.34543	4.31115	0.951366	0.000138107	0.000138107
AhPLDε2A	248.667	184.576	180.778	26.5028	130.515	42.1679	6.13929	147.858	41.8766	45.5087	2.65382	2.884	1.75087	2.0393	0.459479	1.43204	1.32691	6.13929	5.19842	0.431691	0.000138107	0.000138107
AhPLDε2B	227.24	180.778	236.89	26.6871	126.069	27.4374	5.09143	193.753	41.8766	38.8023	2.20087	0.984916	0.701285	0.991766	0.431691	1.87654	1.442	3.7014	4.55696	0.3605	0.000138107	0.000138107
AhPLDζ1A	64.3591	48.7751	19.8088	51.9147	66.6287	79.2353	128.718	246.949	65.7114	16.773	0.431691	0.373213	0.341054	1.81261	0.202792	0.772749	0.811168	3.28996	2.8443	0.495883	0.000138107	0.000138107
AhPLDζ1B	95.5426	50.8463	25.4232	119.269	160.683	217.983	252.138	233.628	80.3414	50.1463	0.431691	0.331728	0.307375	1.96983	0.336359	1.2996	1.16318	3.33589	3.26724	2.05348	0.000138107	0.000138107
AhPLDζ2A	150.965	177.057	140.855	61.3109	406.771	96.8763	129.613	26.8727	4.43235	64.3591	0.794474	0.355537	0.951366	0.746426	0.606287	0.711074	1.69123	1.96983	1.62234	0.334035	0.000138107	0.000138107
AhPLDζ2B	146.837	127.829	135.118	33.5461	213.497	54.1193	153.073	20.2251	6.26829	35.9538	0.465893	0.211404	0.485678	0.554044	0.394493	0.632033	1.17942	2.05348	1.19588	0.305252	0.000138107	0.000138107
AhPLDζ3A	337.343	337.343	274.008	424.045	457.641	259.227	723.11	1989.34	58.8134	127.829	22.1322	9.70059	9.56704	17.3645	17.1255	34.7291	9.97331	86.7067	114.41	108.239	514.873	192.414
AhPLDζ3B	533.03	406.771	406.771	665.397	629.504	525.691	960.786	890.253	54.4958	76.5363	28.0139	15.6498	8.68227	26.3197	10.9137	27.0597	12.8	60.8874	62.1668	65.7114	490.487	147.858
AhPLDφA	308.275	224.111	158.471	274.008	228.82	293.674	306.145	1073.47	165.2	30.8687	1.33614	0.811168	0.161328	0.805564	0.104247	10.6891	0.520537	3.72715	5.38174	0.951366	1.08528	18.8706
AhPLDφB	291.645	156.289	159.573	206.224	103.829	204.8	160.683	514.873	105.279	18.3546	0.516941	0.363008	0.155833	0.74127	0.172907	0.788986	0.35801	4.52548	6.31189	0.772749	2.29433	4.68507

## Sheet: Table S10
Table S10 The relative expression levels of AhPLDs under multiple abiotic stresses.
Gene Name	Cold-0h	Cold-6h	Cold-12h	Cold-24h	Cold-48h	Drought-0h	Drought-6h	Drought-12h	Drought-24h	Drought-48h	Salt-0h	Salt-6h	Salt-12h	Salt-24h	Salt-48h
AhPLDα1A	1	5.56	1.4	1.31	1.29	1	1.91	2.43	3.65	4.88	1	0.89	1.09	0.84	0.92
AhPLDα2A	1	3.94	2.56	1.7	1.95	1	2.21	1.93	2.21	1.37	1	0.82	1.04	0.99	1.08
AhPLDα3A	1	37.19	10.06	9.89	10.55	1	4.86	7.75	17.55	19.36	1	2.12	7.84	5.02	4.95
AhPLDα4A	1	6.96	1.09	0.9	1.28	1	0.88	0.92	1.13	1.11	1	0.4	0.6	0.2	0.3
AhPLDα5A	1	27.86	8.9	10.35	10.48	1	3.67	5.57	8.94	14.25	1	1.74	6.05	1.28	1.45
AhPLDα6B	1	7	2.71	2.35	3.71	1	1.95	3.05	5.33	2.82	1	0.67	1.42	1.03	2.41
AhPLDα7A	1	7.59	3.86	2.33	3.5	1	2.2	3.56	6.08	4.25	1	0.9	4.27	0.85	1.7
AhPLDα7B	1	9.5	1.91	1.74	2.79	1	2.61	3.2	5.53	6.81	1	1.42	3.06	1.43	1.52
AhPLDα8A1	1	6.86	1.53	1.76	2.75	1	2.22	2.21	4.5	4.3	1	0.77	0.95	1.05	1.02
AhPLDα9A	1	1.21	1.04	0.88	0.85	1	0.79	0.88	1.24	1.13	1	0.89	0.96	0.59	0.73
AhPLDβ1A	1	16.11	4.29	4.56	6.16	1	2.3	4.63	10.1	9.99	1	1.31	7.2	4.07	4.47
AhPLDβ2A	1	10.29	4.07	3.17	4.26	1	2.96	4.94	8.06	6.38	1	1.2	5.09	3.57	3.89
AhPLDγA	1	6.38	1.21	0.98	1.01	1	1.17	0.88	1.06	1.11	1	0.92	1.04	0.88	0.99
AhPLDδ1A	1	6.85	2.62	2.05	3.54	1	1.76	3.43	4.78	3.22	1	0.35	0.48	0.52	0.36
AhPLDδ2A	1	8.75	5.59	2.84	4.8	1	2.28	3.17	7.94	3.84	1	0.91	0.61	0.71	0.93
AhPLDδ3A	1	8.88	2.58	2.75	4.43	1	1.95	2.42	6.56	3.4	1	0.2	0.23	0.45	0.1
AhPLDδ4A	1	5.99	7.41	9.21	23.48	1	4.13	6.28	15.6	8.75	1	1.86	6.7	2.96	3.98
AhPLDε1A	1	8.09	3.05	2.73	5.41	1	2.21	2.62	7.19	2.87	1	1.1	1.19	0.88	0.98
AhPLDε2A	1	8.19	2.13	2.32	4.35	1	2.16	2.15	5.8	3.43	1	0.7	0.96	1.08	0.93
AhPLDζ1A	1	8.51	1.96	4.04	3.55	1	1.36	2.57	6.29	4.38	1	0.28	2.04	1.24	2.03
AhPLDζ2A	1	8.09	3.35	4.86	5.95	1	1.93	3.83	11.37	6.71	1	0.38	3.05	2.24	2.97
AhPLDζ3A	1	10.22	3.96	3.14	7.61	1	2.46	3.83	7.53	6.26	1	0.29	2.86	1.6	2.13
AhPLDφA	1	9.11	4.69	6.12	11.08	1	3.14	5.28	8.36	3.32	1	0.44	3.7	1.69	3.15
